# Supplementary material for: A statistically rigorous multi-scale texture analysis framework for 3D spheroid characterization: temporal autocorrelation correction and molecular validation
Source: Sci Rep. 2026 May 9;16:21252. doi: 10.1038/s41598-026-51722-5 (PMC13347032; doi:10.1038/s41598-026-51722-5)
Supplement: Supplementary file 1 — Supplementary Material 1 [file 41598_2026_51722_MOESM1_ESM.csv]

Column_Name	Data_Type	Description
Spheroid_ID	object	Unique spheroid identifier
Cell_Line	object	Cell line (A549 or H1299)
Condition	object	Experimental condition (untreated or treated)
Timepoint_Hours	int32	Time point in hours (0-47)
Raw_condition_full	object	Raw texture feature: condition_full
Raw_contrast_0deg	float64	Raw texture feature: contrast_0deg
Raw_correlation_0deg	float64	Raw texture feature: correlation_0deg
Raw_energy_0deg	float64	Raw texture feature: energy_0deg
Raw_homogeneity_0deg	float64	Raw texture feature: homogeneity_0deg
Raw_dissimilarity_0deg	float64	Raw texture feature: dissimilarity_0deg
Raw_entropy_0deg	float64	Raw texture feature: entropy_0deg
Raw_contrast_45deg	float64	Raw texture feature: contrast_45deg
Raw_correlation_45deg	float64	Raw texture feature: correlation_45deg
Raw_energy_45deg	float64	Raw texture feature: energy_45deg
Raw_homogeneity_45deg	float64	Raw texture feature: homogeneity_45deg
Raw_dissimilarity_45deg	float64	Raw texture feature: dissimilarity_45deg
Raw_entropy_45deg	float64	Raw texture feature: entropy_45deg
Raw_contrast_90deg	float64	Raw texture feature: contrast_90deg
Raw_correlation_90deg	float64	Raw texture feature: correlation_90deg
Raw_energy_90deg	float64	Raw texture feature: energy_90deg
Raw_homogeneity_90deg	float64	Raw texture feature: homogeneity_90deg
Raw_dissimilarity_90deg	float64	Raw texture feature: dissimilarity_90deg
Raw_entropy_90deg	float64	Raw texture feature: entropy_90deg
Raw_contrast_135deg	float64	Raw texture feature: contrast_135deg
Raw_correlation_135deg	float64	Raw texture feature: correlation_135deg
Raw_energy_135deg	float64	Raw texture feature: energy_135deg
Raw_homogeneity_135deg	float64	Raw texture feature: homogeneity_135deg
Raw_dissimilarity_135deg	float64	Raw texture feature: dissimilarity_135deg
Raw_entropy_135deg	float64	Raw texture feature: entropy_135deg
Raw_approximation_energy	float64	Raw texture feature: approximation_energy
Raw_detail_h1_variance	float64	Raw texture feature: detail_h1_variance
Raw_detail_v1_variance	float64	Raw texture feature: detail_v1_variance
Raw_detail_d1_variance	float64	Raw texture feature: detail_d1_variance
Raw_detail_h2_variance	float64	Raw texture feature: detail_h2_variance
Raw_detail_v2_variance	float64	Raw texture feature: detail_v2_variance
Raw_detail_d2_variance	float64	Raw texture feature: detail_d2_variance
Raw_gabor_f0.05_max	float64	Raw texture feature: gabor_f0.05_max
Raw_gabor_f0.1_max	float64	Raw texture feature: gabor_f0.1_max
Raw_gabor_f0.2_max	float64	Raw texture feature: gabor_f0.2_max
Raw_gabor_dominant_orientation	float64	Raw texture feature: gabor_dominant_orientation
Raw_gabor_orientation_variance	float64	Raw texture feature: gabor_orientation_variance
Raw_gabor_response_ratio	float64	Raw texture feature: gabor_response_ratio
Std_condition_full	object	Globally standardized feature: condition_full
Std_contrast_0deg	float64	Globally standardized feature: contrast_0deg
Std_correlation_0deg	float64	Globally standardized feature: correlation_0deg
Std_energy_0deg	float64	Globally standardized feature: energy_0deg
Std_homogeneity_0deg	float64	Globally standardized feature: homogeneity_0deg
Std_dissimilarity_0deg	float64	Globally standardized feature: dissimilarity_0deg
Std_entropy_0deg	float64	Globally standardized feature: entropy_0deg
Std_contrast_45deg	float64	Globally standardized feature: contrast_45deg
Std_correlation_45deg	float64	Globally standardized feature: correlation_45deg
Std_energy_45deg	float64	Globally standardized feature: energy_45deg
Std_homogeneity_45deg	float64	Globally standardized feature: homogeneity_45deg
Std_dissimilarity_45deg	float64	Globally standardized feature: dissimilarity_45deg
Std_entropy_45deg	float64	Globally standardized feature: entropy_45deg
Std_contrast_90deg	float64	Globally standardized feature: contrast_90deg
Std_correlation_90deg	float64	Globally standardized feature: correlation_90deg
Std_energy_90deg	float64	Globally standardized feature: energy_90deg
Std_homogeneity_90deg	float64	Globally standardized feature: homogeneity_90deg
Std_dissimilarity_90deg	float64	Globally standardized feature: dissimilarity_90deg
Std_entropy_90deg	float64	Globally standardized feature: entropy_90deg
Std_contrast_135deg	float64	Globally standardized feature: contrast_135deg
Std_correlation_135deg	float64	Globally standardized feature: correlation_135deg
Std_energy_135deg	float64	Globally standardized feature: energy_135deg
Std_homogeneity_135deg	float64	Globally standardized feature: homogeneity_135deg
Std_dissimilarity_135deg	float64	Globally standardized feature: dissimilarity_135deg
Std_entropy_135deg	float64	Globally standardized feature: entropy_135deg
Std_approximation_energy	float64	Globally standardized feature: approximation_energy
Std_detail_h1_variance	float64	Globally standardized feature: detail_h1_variance
Std_detail_v1_variance	float64	Globally standardized feature: detail_v1_variance
Std_detail_d1_variance	float64	Globally standardized feature: detail_d1_variance
Std_detail_h2_variance	float64	Globally standardized feature: detail_h2_variance
Std_detail_v2_variance	float64	Globally standardized feature: detail_v2_variance
Std_detail_d2_variance	float64	Globally standardized feature: detail_d2_variance
Std_gabor_f0.05_max	float64	Globally standardized feature: gabor_f0.05_max
Std_gabor_f0.1_max	float64	Globally standardized feature: gabor_f0.1_max
Std_gabor_f0.2_max	float64	Globally standardized feature: gabor_f0.2_max
Std_gabor_dominant_orientation	float64	Globally standardized feature: gabor_dominant_orientation
Std_gabor_orientation_variance	float64	Globally standardized feature: gabor_orientation_variance
Std_gabor_response_ratio	float64	Globally standardized feature: gabor_response_ratio
