# Supplementary material for: A statistically rigorous multi-scale texture analysis framework for 3D spheroid characterization: temporal autocorrelation correction and molecular validation
Source: Sci Rep. 2026 May 9;16:21252. doi: 10.1038/s41598-026-51722-5 (PMC13347032; doi:10.1038/s41598-026-51722-5)
Supplement: Supplementary file 4 — Supplementary Material 4 [file 41598_2026_51722_MOESM4_ESM.csv]

Spheroid_ID	Cell_Line	Condition	Timepoint_Hours	Raw_condition_full	Raw_contrast_0deg	Raw_correlation_0deg	Raw_energy_0deg	Raw_homogeneity_0deg	Raw_dissimilarity_0deg	Raw_entropy_0deg	Raw_contrast_45deg	Raw_correlation_45deg	Raw_energy_45deg	Raw_homogeneity_45deg	Raw_dissimilarity_45deg	Raw_entropy_45deg	Raw_contrast_90deg	Raw_correlation_90deg	Raw_energy_90deg	Raw_homogeneity_90deg	Raw_dissimilarity_90deg	Raw_entropy_90deg	Raw_contrast_135deg	Raw_correlation_135deg	Raw_energy_135deg	Raw_homogeneity_135deg	Raw_dissimilarity_135deg	Raw_entropy_135deg	Raw_approximation_energy	Raw_detail_h1_variance	Raw_detail_v1_variance	Raw_detail_d1_variance	Raw_detail_h2_variance	Raw_detail_v2_variance	Raw_detail_d2_variance	Raw_gabor_f0.05_max	Raw_gabor_f0.1_max	Raw_gabor_f0.2_max	Raw_gabor_dominant_orientation	Raw_gabor_orientation_variance	Raw_gabor_response_ratio	Std_condition_full	Std_contrast_0deg	Std_correlation_0deg	Std_energy_0deg	Std_homogeneity_0deg	Std_dissimilarity_0deg	Std_entropy_0deg	Std_contrast_45deg
A549_treated_t0	A549	treated	0	A549_treated	2.0459199960710186	0.857308515160582	0.465596214052528	0.7825441126664137	0.6197480539253016	3.840464175311133	1.4954835542464404	0.8956883463650174	0.4704829294732931	0.8131003477239842	0.5010309278350514	3.707842800321929	1.9685437369647902	0.8626801907313432	0.46678946998251386	0.7847113194701307	0.6084652189915355	3.8331488695662026	1.4124693176239562	0.9014786823889415	0.47137124944385494	0.8143131012175268	0.48944526264113875	3.6920881405945942	47614.272147706935	589.5516590958739	606.6193375582478	181.5388182690516	109.00138018550624	98.55729105830223	43.29889587608123	0.7125638765048096	0.4477169959957721	0.16523860233472476	45.0	2.870944125463473e-08	0.23189303834097666	A549_treated	0.7879794574520836	-1.5806821617088043	1.2976043888943831	-0.20277174137615597	0.4408992278032037	-0.6417019633326758	1.1947147041868533
A549_treated_t1	A549	treated	1	A549_treated	2.086019818547861	0.8482201477176162	0.4667909533436007	0.7904426759277624	0.6025570632990823	3.8021716751470396	1.598691784406067	0.8836989212698521	0.470503753195755	0.8177063216190011	0.4982208267922548	3.683264484231056	2.152863240030375	0.8434138587337627	0.4650475762565538	0.7875191106424543	0.6179990050011784	3.8204221486440098	1.4903715332286755	0.8915789655555184	0.47187454128889306	0.8211639548876852	0.48220826792255406	3.6642302968371023	44784.4616776612	639.4795881676094	637.9913899712496	188.709613187921	110.90785394379044	107.49766459819166	42.52330352856007	0.6984062199681416	0.49670561775101923	0.16413391920331466	45.0	4.066172770862255e-08	0.23501210973006767	A549_treated	0.8738290954700242	-1.8181700323982448	1.3267350346668767	-0.04424264116357003	0.3149203307951707	-0.7225930540927432	1.5398550865052187
A549_treated_t2	A549	treated	2	A549_treated	1.986507936507935	0.8579643074332047	0.4550341142304807	0.7925023637587953	0.5924338624338619	3.849333136281346	1.5079608569161622	0.8921738790783151	0.4604770676085546	0.8198192871165121	0.4855329277968796	3.7182334175081344	2.0622983764345046	0.8525289348146787	0.45580520491433696	0.7889885541929661	0.6041567507536099	3.853639578693642	1.452948955302829	0.8961074824794147	0.46096253111327473	0.8219197297717176	0.4758529489553028	3.704373027729578	46225.22150628571	605.6535824580689	591.1847798090611	190.76425340062673	111.08075824586251	102.63767688938675	40.69127482908468	0.689014735703798	0.43784584463522147	0.1945643733316514	45.0	7.377968276882635e-09	0.2823805693109198	A549_treated	0.660784285694488	-1.563545672518956	1.0400747413563667	-0.0029034193622738736	0.24073556117251935	-0.6229667038506717	1.2364402623818658
A549_treated_t3	A549	treated	3	A549_treated	2.5901126247466606	0.8071462970386526	0.4758746479785378	0.8077313894415883	0.6002719413017268	3.690180433719529	1.6869360131255136	0.8743669761256273	0.4826181700324223	0.8394853966177589	0.454522149302707	3.5449867462739326	2.1710772383758257	0.8382776923921285	0.47874193939718096	0.8131276891431594	0.5544255155629575	3.6586911687583012	1.7900430680885981	0.8666881720708172	0.48254497728581974	0.838199712525122	0.464827727645611	3.550709576270871	42827.070933726034	535.9277812066207	802.6544021651472	272.3514950703695	116.36561648342011	169.96726560212574	72.60957609948706	0.6696089680299718	0.44338990100683856	0.2162724637482487	0.0	1.0266127384405153e-07	0.32298322464905865	A549_treated	1.95304048012408	-2.891469654137559	1.5482175729018615	0.3027526422181299	0.29817451579155013	-0.9591692409654929	1.8349540993505447
A549_treated_t4	A549	treated	4	A549_treated	2.4478539106220016	0.8063692088869553	0.4752410017819211	0.815613478998956	0.5711837630867261	3.6547042484010643	1.5547886570358473	0.8769795455499272	0.4821319154536994	0.844281245687008	0.4333333333333336	3.517320650024751	2.259442409986366	0.8211794386571881	0.4776156768631532	0.8187805126271994	0.5460426077891526	3.6369150335480773	1.8397003745318365	0.8544363086888292	0.4810720757133863	0.8408422476785807	0.4619047619047624	3.5337606382427773	39353.0735097315	522.2770909304718	682.2834911457843	291.3297893136896	121.29000119317367	139.32184848250236	73.87177068222536	0.5861923222916613	0.39992221474587775	0.18090151624307704	135.0	8.043281981441188e-08	0.3086043766930627	A549_treated	1.6484790542087258	-2.9117757224873175	1.5327677395895611	0.46095110489793	0.0850107320879008	-1.034111000164277	1.3930378981657463
A549_treated_t5	A549	treated	5	A549_treated	2.2866910516627215	0.8309974914101664	0.5092164799180361	0.8262992463839326	0.5361830309115686	3.5139758724412964	1.5387996941896018	0.8862432721753797	0.5149872349045486	0.8531773690881364	0.4133218654434248	3.3866315540344125	2.059358659057806	0.8477250985996755	0.5108021716691058	0.8279970589295466	0.5138845777321456	3.5043219711565756	1.625525611620794	0.8798320045998703	0.5140336627884021	0.8512858378052249	0.42459862385321095	3.4004194763845486	40672.37521752223	564.6158062643605	699.1356800732318	209.10865889663216	113.01847729249491	128.04092906412154	63.461912426604265	0.6137533812271274	0.42579745352371856	0.17665889603647067	135.0	4.5735124088148124e-08	0.28783368277867905	A549_treated	1.303445778523259	-2.2682147736282015	2.3611724182752516	0.6754211335056486	-0.17148138810294333	-1.3313930210168312	1.3395689379763094
A549_treated_t6	A549	treated	6	A549_treated	2.4043536065980096	0.8357975294809395	0.519123337437746	0.8307706770277202	0.5316718119746716	3.4872157628633476	1.5422522522522504	0.894650801987252	0.524578393831711	0.8568446783496269	0.40288288288288243	3.356942435386409	2.177573670110981	0.8512232779325068	0.5201396843499932	0.8306436895774107	0.5142612728214132	3.4795809252602323	1.7753153153153138	0.8787305744471522	0.5233222423080198	0.853807748497445	0.42752252252252226	3.374569603765594	43135.29082371169	551.6502764160954	701.8315597288221	286.3556996520291	115.0456415217614	152.9198940247018	71.36533969828538	0.6847218471086102	0.42856279137752934	0.20824063106076848	135.0	6.47588461614607e-08	0.30412441481181113	A549_treated	1.5553493313455697	-2.1427851155724578	2.6027256669895493	0.7651655405791947	-0.2045404710952432	-1.3879224835315036	1.351114695595405
A549_treated_t7	A549	treated	7	A549_treated	2.2432895488292424	0.8721711955580168	0.49548917790288033	0.8184121732104579	0.5439089750911568	3.717271223914756	1.4997364953886683	0.9145310668703975	0.5006172973221913	0.8471332173465567	0.41848924022837064	3.578906754095756	2.2567175974710243	0.8713785635101072	0.4960389875623205	0.8175074362117838	0.5422813487881986	3.7062508718813407	1.674703557312251	0.9045598164798067	0.4996602995935011	0.8455407327724751	0.434914361001317	3.586821679412882	53620.65088142375	730.7113492497718	610.3277584099886	288.5081669319554	109.3237996305864	119.26351453546728	74.24559216824896	0.6779018001729784	0.4351958634360649	0.19231562259726245	135.0	3.2572491778542316e-08	0.28369245006900673	A549_treated	1.210527578951663	-1.1923058837386191	2.026467453431838	0.5171226465364799	-0.11486417812054213	-0.9019412313277493	1.2089370363548964
A549_treated_t8	A549	treated	8	A549_treated	2.2179555319337414	0.8870990975113089	0.4687245210776139	0.8046130896928247	0.5749402072814248	3.922034265334295	1.4924480666164677	0.9240307506121648	0.47380193629610223	0.8325331146195144	0.448819595163219	3.775664122988365	2.339712070874856	0.8809062191037391	0.4683693437110348	0.8028536077731011	0.582857142857142	3.91510536947964	1.7448731009434335	0.9111817002408572	0.4724419996041764	0.8344578090484234	0.46414492625237974	3.779970819883404	61976.805919124294	630.9389246396108	586.578853443806	257.33759450030504	127.27051929017773	125.85468791432875	64.8057783414681	0.74318703054093	0.4612063149212803	0.18371613250804184	135.0	8.71034446340612e-08	0.24720040172703728	A549_treated	1.1562900276189816	-0.8022253031507408	1.3738801123901416	0.24016641773555178	0.11253868010496293	-0.4693890162256698	1.1845636788324696
A549_treated_t9	A549	treated	9	A549_treated	2.7192192192192195	0.8948453895479073	0.43550103728824613	0.7773271910136678	0.6657907907907918	4.2718536475452	1.7782041923036827	0.9312376244311603	0.4406026061198602	0.8108150957592829	0.5116279069767443	4.110435153476619	2.738276034712954	0.8941167207565894	0.43536188712273927	0.7776494939630455	0.6633845126835793	4.26876926311546	1.9926165397851678	0.922946393070931	0.43945579868667306	0.8120248369707405	0.5259359682970065	4.1187514202410735	85221.6872461756	665.1265004131133	748.2613686021308	328.5160191963464	126.15720029581408	141.59132588349533	77.17783436868646	0.7226512654451372	0.4699371206524529	0.2023490009466576	135.0	6.071340527911992e-08	0.28000919755120757	A549_treated	2.229444556665793	-0.5998071666641746	0.5638108823681864	-0.30747861883277094	0.7783092893675964	0.2695878402029185	2.140165555901388
A549_treated_t10	A549	treated	10	A549_treated	2.445463756102054	0.9100225271124681	0.4473413033934105	0.7800895513735181	0.6421663442940042	4.234407030877177	1.7349668386145896	0.936165613598973	0.45187853208701534	0.8103854160050675	0.5105747973470887	4.088134449716135	2.432443388056676	0.910506068534714	0.4476211258785071	0.775403190579226	0.6542848193392655	4.251183530702238	1.746204863669859	0.9357521345526896	0.4509587741783945	0.8112433546981039	0.5135593220338983	4.090349032335629	91009.87623120747	760.7798987320958	689.1255241981935	250.6836405361805	112.4483142162421	142.38805490310668	54.95015391939709	0.7729624026685866	0.48352849653405366	0.19126086932254532	135.0	2.04154054827724e-08	0.24743877407521184	A549_treated	1.6433619766839327	-0.2032138174199174	0.8525053283773377	-0.25203632030071976	0.6051847861437164	0.19048363821636818	1.995574792552308
A549_treated_t11	A549	treated	11	A549_treated	2.4812863621787544	0.9255228905370441	0.4475279979506701	0.7767527785874886	0.6478232320918654	4.326915854336156	1.7483809872922744	0.9475237606548617	0.45145113507943746	0.8083650408213264	0.512646627565981	4.175258279999048	2.6294706286761853	0.9210825361365939	0.4469366141299254	0.7694925260464085	0.6771369643266358	4.3581053533765735	1.8159213098729223	0.9454965925725322	0.4503982358703116	0.8073075575003118	0.5234298631476056	4.1886110206251	115387.96813278316	810.9707786451429	736.4895491642825	283.72158513084094	124.63935093325006	121.66228674733087	64.63541629772968	0.7690249756834147	0.47479206335265817	0.19344655757233492	135.0	4.79416375157138e-08	0.2515478218381964	A549_treated	1.7200545297823915	0.20182573756244082	0.8570573951385299	-0.3190074351579773	0.6466395516524499	0.38590414099002035	2.0404332732755113
A549_treated_t12	A549	treated	12	A549_treated	2.4426835994780216	0.9304206485014551	0.4464886073362478	0.7773488318196067	0.6413033242301531	4.338188260885182	1.672992032730404	0.9523478334166406	0.44983465070210843	0.8062631916914499	0.5116817398794138	4.195280304410312	2.519273491039813	0.9282473181224308	0.44530577244055997	0.7661110908930642	0.6762349709854186	4.381119967453146	1.6966785099052566	0.9516731667511524	0.4491267085308769	0.8048848036404641	0.5182493540051685	4.200794937495693	125517.70134520266	762.6555734033586	681.0229772750683	266.3678923259039	120.5872776221006	111.00504717025879	62.830549863791504	0.7891617135498656	0.47025867801999893	0.19451696630640206	135.0	3.639867210960087e-08	0.24648555925427684	A549_treated	1.6374099443540089	0.32980891137442037	0.8317145274231764	-0.30704427433493553	0.5988604085610807	0.4097165652854865	1.7883237994494179
A549_treated_t13	A549	treated	13	A549_treated	2.4095272727272747	0.935632989887352	0.4288475766987663	0.7614048978129566	0.6760000000000005	4.471928338058017	1.6307442345466459	0.9564376099161659	0.43237505015600847	0.7966802173835654	0.5287484540582481	4.305237243593884	2.5677898260679664	0.931407073199895	0.427642608092154	0.7537536037159714	0.7085364966159663	4.505262716065172	1.7684361131993123	0.952759419797708	0.431372313489128	0.7927532761119526	0.5507432645439777	4.329261934553217	142454.9669522269	807.718917599619	653.3437625200253	288.44464305173324	116.97144451684953	113.6000074688796	63.197487369409	0.8032297147955051	0.47281860098673173	0.18223161562456597	135.0	7.357171645771622e-08	0.22687359825944745	A549_treated	1.566425623882266	0.466012455609549	0.4015833528631017	-0.6270489926982952	0.8531243447337926	0.6922361363369103	1.647042225347245
A549_treated_t14	A549	treated	14	A549_treated	2.40758412334618	0.9392292401116205	0.4284316546367856	0.7595163551499887	0.6796958016460041	4.4906374985404085	1.6563138366615249	0.9581923777731712	0.43143502381590026	0.794133342166034	0.5346437653729104	4.323241536838975	2.4105563897230584	0.9391542937357872	0.42698162065332784	0.7519731474703095	0.7008883883883891	4.522869411866501	1.6316546462667263	0.9588148094003334	0.43100436304788875	0.7928251729834866	0.5402301246508522	4.3360572691577275	156314.07630204278	712.267242338187	695.0442973393411	257.39685076500825	107.20518576515376	111.92711434615917	55.63426753090601	0.8026319828029159	0.4767662732121267	0.19873585175760738	135.0	3.394864345089213e-08	0.24760519891518754	A549_treated	1.5622655388574977	0.559985967748846	0.3914421627749738	-0.6649532240334327	0.8802078924505771	0.7317583506645315	1.732549962821364
A549_treated_t15	A549	treated	15	A549_treated	2.3659054853132058	0.9406459302158091	0.4183012305585656	0.7547158568013961	0.6869092832075375	4.527693657613229	1.5998961218836572	0.9598620224129444	0.42194183445659683	0.7928593528895721	0.5338373345644815	4.350392909735289	2.434527417756354	0.9389213165661009	0.41727957827857504	0.744097865433508	0.7183365566877393	4.563211814622296	1.6290589412126821	0.9591303895446647	0.4212337668257956	0.7866235330355424	0.5519967682363807	4.373858915750874	162343.23993059376	776.9134807190951	659.8074534465521	281.5603801526573	99.93533061735518	102.84989384067713	58.58204039885715	0.8078558451321716	0.4911175350389431	0.18968571385825267	135.0	4.194998842422206e-08	0.2348014376589905	A549_treated	1.4730358174471858	0.5970054564944257	0.1444378183520159	-0.761302225566206	0.93306967746742	0.8100377294967801	1.5438825317662497
A549_treated_t16	A549	treated	16	A549_treated	2.21048800661704	0.9469997315023536	0.4317072714586554	0.7605790497157376	0.6611083540115801	4.43087809451883	1.5111872372819666	0.9637659743218312	0.4351048891966137	0.7996646207448658	0.5114851222983485	4.25220550027572	2.3104915481531743	0.9445997647280258	0.430445119678258	0.7525248608680329	0.6896574560023844	4.465104537859619	1.5305001158441751	0.96330290573544	0.43432935816404533	0.7934920669675101	0.5294409691192535	4.28049585858202	170922.59268252517	726.1064220044867	652.5860705150242	269.7833230486684	102.91111256603543	90.8191189294763	54.87495508207801	0.8101630448334737	0.4754085063196981	0.19882776269078564	135.0	4.584082835176118e-08	0.24541697372984228	A549_treated	1.1403028160621513	0.7630364568687751	0.4713096569114009	-0.643624280055308	0.7439954889833846	0.6055194434695962	1.247229655352135
A549_treated_t17	A549	treated	17	A549_treated	2.1073088612120827	0.9514596757748666	0.42746479879650323	0.7642115140112495	0.6438978606757636	4.420865624764833	1.4772474945046759	0.9659716715307387	0.4307443738088179	0.8000255387022369	0.5075816847360383	4.25383567270088	2.2999403697078122	0.9470193212667316	0.4262267333697837	0.7515106507088174	0.6891771019677996	4.47153824138903	1.513937632726051	0.9651265158749511	0.43001840156229576	0.7934140045847303	0.5274617190119586	4.28336257935221	182919.11327987388	772.4900436916535	612.8494002585793	252.64843554814766	101.06120971565682	90.67039644852439	50.99745853108049	0.795586206707616	0.47988572453002126	0.20254593845191113	135.0	4.827901525032304e-08	0.2545870412838219	A549_treated	0.9194067687259946	0.8795791335727687	0.36786786903006463	-0.5707184518346559	0.6178736723555845	0.5843685759072198	1.1337311893884834
A549_treated_t18	A549	treated	18	A549_treated	1.9508624120092755	0.9543220618471693	0.42173466413774996	0.7638815209459435	0.6360854590611578	4.422813547447101	1.3769645724952981	0.9677579461087574	0.4249682903536658	0.7989124318796202	0.5042894595967222	4.255286018593132	2.134426319547424	0.9500193213659877	0.42031464539187563	0.7512963601613282	0.679381556544186	4.469909598981184	1.4037170741081346	0.9671315279597674	0.42432181304826005	0.7936575253362381	0.5196903353327927	4.277885993557833	182802.80855659166	686.6707288230243	625.8102565940346	220.0100089447126	98.19513264526556	80.08297524778494	43.30016235976818	0.8076660450709503	0.48713511383595676	0.1989188581046593	135.0	4.182124436952009e-08	0.2462884992115585	A549_treated	0.5844708462288446	0.9543760624676737	0.22815326834680166	-0.577341618857366	0.560622885603904	0.5884834702027005	0.7983733793689977
A549_treated_t19	A549	treated	19	A549_treated	1.9639197398294166	0.9549022306249119	0.43124768398118873	0.7689911121338091	0.6242989507271275	4.349278429371938	1.3170797579150253	0.9697545933728423	0.43443638092006803	0.8028426572587739	0.49169520863256366	4.184013978136672	2.040143923764613	0.9531483470529694	0.42983555129076567	0.754585785435504	0.6649597209942033	4.397946067608018	1.3753421966879038	0.9684166553009935	0.4337231319879451	0.7980528039310718	0.5077769184497721	4.20697846895816	185241.41508675544	667.8345504471852	587.7487398726956	213.07836996854152	87.0212615909752	81.94241283646137	45.07136743628544	0.8039962336845234	0.49136474245524814	0.18801473145330902	135.0	4.298585974060275e-08	0.23385026393927524	A549_treated	0.6124252559394626	0.9695364362676153	0.4601037979364823	-0.4747889308982433	0.47424907784715614	0.43314402031616756	0.5981115614177291
A549_treated_t20	A549	treated	20	A549_treated	1.9317829457364344	0.9553350196804464	0.39999412753318264	0.7594966558696656	0.6399522957662493	4.468324141735875	1.3619549204039154	0.9685078026564425	0.4033459292277078	0.7929392064604918	0.5142461782546718	4.307449336675031	2.0998353379152346	0.9514422553534817	0.398269632287579	0.7413112768599363	0.6967711912943865	4.532726529120671	1.3750410058511626	0.9682052158533212	0.4028981637962612	0.7885160562644521	0.5257337810675242	4.324317126659621	201398.5627669879	771.3527807489431	583.875081230198	218.9406827762654	84.7026427981942	83.3308070699586	40.36101383349395	0.800166429947817	0.4710017686717939	0.2146720163263204	135.0	3.9119547947881286e-08	0.2682842072496347	A549_treated	0.5436236511061021	0.9808456347459569	-0.30193381882260517	-0.6653486008989616	0.588959811241839	0.6846224425179609	0.7481793487837122
A549_treated_t21	A549	treated	21	A549_treated	1.8760528895894626	0.9572169750200316	0.4010911550673744	0.7611332941071105	0.6337758855106139	4.450725737993396	1.281380027739251	0.9707767095401206	0.4047458422579152	0.7966630105209458	0.5010510575589456	4.280269304608782	2.0393521152710252	0.9534875082488032	0.3995362517119395	0.7426159624851341	0.6883856528972185	4.510662079482707	1.3739922850208048	0.9686645844592736	0.40390226156186304	0.789216390660044	0.5243260228848823	4.309547148819952	205581.51252217172	723.447289256151	578.0034950688358	197.07161633035156	85.18118803036025	77.32829528080386	37.04287421768254	0.7958256542884614	0.5083062851883972	0.1933479669862773	135.0	4.67326480814585e-08	0.2429526692742112	A549_treated	0.42431127385804746	1.030022956100478	-0.27518562301118316	-0.6325002487910185	0.5436978848996005	0.6474466491311391	0.478727491925671
A549_treated_t22	A549	treated	22	A549_treated	2.395233297775671	0.9468565083712354	0.4016417936405045	0.7265318179707086	0.76172415155466	4.608377636270391	1.5722471399498124	0.9651141618482348	0.4055601032002483	0.775450535450378	0.5742822706526248	4.403264914363157	2.391090821055543	0.9469418919690251	0.40130640338492374	0.7289219828136309	0.7520924119803548	4.60120565836856	1.6761375985457714	0.962808986261013	0.40461138877792313	0.7653117278434394	0.6048191104700565	4.438219324124409	209536.64043984056	738.6794536623057	797.5984825721443	282.96985056407766	103.89205983845397	108.27391534280646	43.88456099107216	0.8009411713650882	0.4760031568290782	0.20220340016575383	135.0	4.167798734853659e-08	0.2524572432968172	A549_treated	1.5358236785459403	0.7592938973105043	-0.2617597171734989	-1.3269734961945447	1.481327471279299	0.9804788083626563	1.451421105186204
A549_treated_t23	A549	treated	23	A549_treated	2.3179165437792144	0.9505277024403728	0.4153813855572329	0.7342351893249716	0.7398807768274479	4.5250038013521285	1.5074818986323417	0.9678238418991526	0.4188782144195036	0.7804816932311067	0.5594708143380714	4.325769368334505	2.2949806880766785	0.9510131167842613	0.4149893947817605	0.7351899250449021	0.7302768042343185	4.514401764174028	1.6256994726021297	0.9653005695774065	0.4180536053580442	0.7706449852445447	0.5909269688030754	4.362829071005352	212166.80024240594	715.414779236203	800.1566544398902	259.0998070692268	103.10181347466099	103.51391409682279	39.512130343229416	0.8086888166739616	0.4793484579570123	0.20386737810779493	135.0	3.946022630144239e-08	0.25209620054630727	A549_treated	1.3702963785896578	0.8552257649246321	0.07324490532072316	-1.172362019526296	1.3212550057129264	0.8043555356986265	1.2348385699108615
A549_treated_t24	A549	treated	24	A549_treated	2.298090840455664	0.9511301890720829	0.4178391499283925	0.7331489167986548	0.7422405198987239	4.506280354020003	1.4274509803921573	0.9696436426512507	0.42153417039902585	0.7810627307216961	0.5535753024614103	4.301194534989367	2.1866485297860714	0.9534967584693634	0.41760070522263265	0.7334330199889864	0.72909425475363	4.496064701276757	1.5759949937421793	0.9664846864326408	0.42062437544020487	0.7694309629596984	0.5907717980809348	4.34351168780068	211845.80242646678	625.9703647553005	764.9538900654633	268.2661875815691	89.57551638526787	102.77160348278294	41.686652626606964	0.8052074449712779	0.4991261787415142	0.20671351592526874	135.0	4.386678314426194e-08	0.25672082047458256	A549_treated	1.3278515659034966	0.8709693259306781	0.13317117025859163	-1.194164187906124	1.3385476583473994	0.7648031410784261	0.9672058270958191
A549_treated_t25	A549	treated	25	A549_treated	2.314186624592531	0.9517637929187965	0.42867515465912054	0.7404641488423053	0.7243350252295969	4.431755167897352	1.417997097242379	0.970443298658814	0.43233652092527053	0.7870248385019547	0.538245692382122	4.2291187766558505	2.1325562180389017	0.9555483894716827	0.42880783365357894	0.7430147368852356	0.702120691066896	4.414972400207395	1.5730043541364291	0.9672123306923468	0.4314500598713565	0.7774283468743746	0.5720218823266714	4.268899920241353	212687.12331547507	614.0936074150159	775.5668665125397	271.51131131617393	87.76434931028804	104.55998668178545	38.06686980872588	0.8121702521609816	0.4936039258395414	0.20305354267109363	135.0	5.379497205525977e-08	0.25001351887836204	A549_treated	1.3623110012928412	0.8875260099953306	0.39737928474730294	-1.047342909737598	1.2073327378203962	0.6073722193907616	0.9355909370850024
A549_treated_t26	A549	treated	26	A549_treated	2.3403886513240364	0.9502234749202483	0.4185791463382118	0.7358730943634955	0.737778541805445	4.4760002130185885	1.4202548692344608	0.9697928502092066	0.4224519512745816	0.7831939101151421	0.5471379144848536	4.268779094526645	2.1192922129092344	0.9549243632927842	0.4187891333860545	0.7392474310809832	0.7080664804069055	4.449298227556635	1.5724744092091	0.9665553197175297	0.42165459165546004	0.7747369418868536	0.5771233730417399	4.302066241384363	214351.59174454515	580.7529599427348	829.4675666042465	281.0610996834706	87.72595482367602	102.70453736270825	41.80841401616291	0.8111040169557088	0.5086846273441608	0.21589531065231457	135.0	5.7433271540745806e-08	0.2661746288258165	A549_treated	1.4184068733265691	0.8472760042648765	0.15121408007869833	-1.1394882419291135	1.3058494217601517	0.7008377791021447	0.9431411904643073
A549_treated_t27	A549	treated	27	A549_treated	2.223993766296041	0.9525286092585477	0.42417869941647335	0.7382989041990209	0.725247500024975	4.438134398000749	1.3736080771484902	0.9706802039136566	0.42795254875695543	0.7872234896094772	0.535950237093079	4.2293544819399855	2.0336260377019215	0.9565920292939843	0.4244934822630969	0.7439513794136288	0.6925138943000906	4.4075169174306215	1.4748454899035637	0.9685192816333726	0.4272184777025684	0.7767886967703244	0.5663527625339653	4.264646010917743	212852.67691453724	574.4215021983498	765.1745279763675	252.696279346213	82.94478219288061	96.81800348440215	36.65006045660371	0.8038666892697026	0.5154074331449559	0.21173975023590166	135.0	4.6290556730374254e-08	0.2634015727511525	A549_treated	1.1692172727350982	0.9075114039767948	0.2877447846650133	-1.0908007227198262	1.2140195292199583	0.620848040480059	0.7871488666973302
A549_treated_t28	A549	treated	28	A549_treated	2.2941392301392307	0.9511122748485343	0.40507424650527163	0.7279598245603239	0.7508533988533987	4.527748361289229	1.432649531210075	0.9694705987225603	0.4092733563150746	0.7794234015888222	0.5554456288861078	4.3139640033477065	2.1038865738920776	0.9551667955300469	0.40548496693606756	0.7362506120021929	0.7116584113006785	4.489251144276591	1.5421321260327452	0.9671375521557473	0.4084095188540094	0.7704192048396082	0.582498509438041	4.343027155745329	222769.09054693105	593.803765354891	808.3814395857726	258.2512313643376	88.87250570401523	104.84657202709667	36.11928331512448	0.8060350545039744	0.5027141569956138	0.21554730364358018	135.0	4.660156568709537e-08	0.2674167859563202	A549_treated	1.3193915704646224	0.8705012098655758	-0.17806817937822464	-1.2983125116257261	1.401664497531685	0.8101532884182723	0.9845903885210324
A549_treated_t29	A549	treated	29	A549_treated	2.270078136590675	0.9524889367800758	0.3994043588172576	0.7279749758760964	0.7481825824637759	4.542686977332505	1.4020057793642695	0.9706579552119173	0.40372554248271597	0.778691871430502	0.5540772333225161	4.328249738979125	2.04577369032609	0.9571860081169337	0.39994198936469627	0.7328529750640042	0.7154441395337341	4.511339389487913	1.5100891629193511	0.9683959192575745	0.4028499834377804	0.7688540348273177	0.5841793766322068	4.363572762750524	231503.56371480695	564.1649995481736	799.9526576230902	248.51403046333212	84.70823409233527	103.098290980593	35.802299577707956	0.8057746264764115	0.4967688691102309	0.20905751651533333	135.0	5.43159027571897e-08	0.25944911845825336	A549_treated	1.2678792184423107	0.9064747235722701	-0.3163138125833233	-1.2980084152506046	1.3820922395861484	0.8417104064180941	0.8821141013938091
A549_treated_t30	A549	treated	30	A549_treated	2.299018733273861	0.95164108190412	0.39912171699291793	0.7275212200940417	0.752060660124888	4.562793213114444	1.4219178815350897	0.9700911047541501	0.4032156704351836	0.7768951151806417	0.560200286037958	4.353112131205785	2.0707090528519103	0.9564450423108748	0.39947861249751526	0.7296196668044859	0.7269278340706915	4.541916811068098	1.5275854174162031	0.9678684734034962	0.4024108453369675	0.7664560407329261	0.5906297295127542	4.386604005341367	230538.86158717907	581.2100663114446	855.7544715973081	241.09904705659116	86.99816575215256	103.10187637114352	33.2381281953373	0.8002034459205298	0.5091562527699053	0.2026310769380751	135.0	5.5275234596358085e-08	0.2532244493211029	A549_treated	1.3298380899737132	0.8843194519673289	-0.3232053067585403	-1.3071155773337881	1.4105115411192006	0.8841838760664724	0.9487024979332125
A549_treated_t31	A549	treated	31	A549_treated	2.2046179966044175	0.9538248684964611	0.40198079019255023	0.7301028808480305	0.738896434634975	4.524029365984516	1.37691632947568	0.9711611270497313	0.40603616797789116	0.7787841635435604	0.5526668741688122	4.318425476680998	2.0404902976079318	0.9572631980004384	0.4022085089899891	0.7319791311055571	0.718384462591039	4.5050351564904085	1.4506267507993553	0.9696172965132215	0.40539025957251346	0.7713890529286515	0.5745734416117262	4.343910145174654	230400.4221204261	585.0909962819346	787.3143273390473	253.3641720234649	83.56913644044904	88.08504909243129	34.01898900382913	0.8071699639486107	0.48576168438332323	0.20643679968842513	135.0	4.894495391983986e-08	0.2557538175461248	A549_treated	1.127735722154532	0.9413839171872772	-0.25349415785898605	-1.255300032804731	1.3140415561577232	0.8022970871924286	0.7982120490738321
A549_treated_t32	A549	treated	32	A549_treated	2.2297127905894745	0.9532346332086794	0.3953749207143157	0.7262558411553036	0.7488901904329215	4.557754289934826	1.3729549248747914	0.9712043799314192	0.3995768820296778	0.7768932241093738	0.5551109773119132	4.341511829724844	1.973426382047073	0.9586108316706518	0.3958016272257588	0.7310414811666731	0.71392446633826	4.525640542420286	1.452475437204083	0.9695365593648413	0.3989005369275639	0.7686145099570988	0.5798899805687076	4.373136444779978	234249.67754799183	571.2470787911711	806.1527224854739	242.81368830141034	78.81999993782958	97.38245388360471	33.39390607618092	0.814667220541455	0.4814319252851281	0.20887659863158892	135.0	5.183161030013156e-08	0.25639499585212544	A549_treated	1.1814611215873125	0.9259604957003377	-0.41456130047969747	-1.3325125233287307	1.3872777273457133	0.8735393897960836	0.7849646491682839
A549_treated_t33	A549	treated	33	A549_treated	2.117756210451698	0.9566608521619737	0.39484934253374765	0.7305260570214137	0.7291012957769972	4.535660073846591	1.3357934348646419	0.9726638881713595	0.39903837327931996	0.7786736189384678	0.547956343621978	4.329393065201515	1.9742689022197446	0.9595984851121149	0.3950445518097252	0.7305764607335312	0.7148262616681171	4.522384506751694	1.3983071165733705	0.9713845878323945	0.3982851883251354	0.7705308327224375	0.571160521624918	4.358810178364067	242685.66166541274	555.7898247092446	766.2189396850513	239.71862769799137	78.92439773431839	92.58326711231486	32.033076392126475	0.8022270805914169	0.4812358302849751	0.19434652887606227	135.0	4.445514732899513e-08	0.2422587488978636	A549_treated	0.9417734799748018	1.015490925542657	-0.4273761730784987	-1.2468066225757948	1.2422608882370203	0.8268664060210054	0.6606922839723499
A549_treated_t34	A549	treated	34	A549_treated	2.1815049817801913	0.9552561264070559	0.3849706701188139	0.7254237194922798	0.7453762454450471	4.594783561914889	1.3750681622439773	0.97179710183187	0.3894273864023412	0.7758064486623575	0.5562650657670094	4.378852385210863	1.9716455180145722	0.9595618317106597	0.3853577366388069	0.7289205256375116	0.7180604392804354	4.5691356120557	1.4118885145981865	0.9710419097065093	0.388631289763104	0.7666700765374129	0.5800747109156418	4.409900942595511	247503.89251149754	566.4194368135545	805.6074057932467	249.61790148516147	77.2866434711605	95.32694804137	31.44334399646654	0.8128631534168475	0.4994887315733284	0.21532798411369114	135.0	5.1777482282837624e-08	0.2649006578888045	A549_treated	1.0782531101726707	0.9787840768669639	-0.6682422004806411	-1.3492137250715956	1.36152686031632	0.9517619709198739	0.7920315618786579
A549_treated_t35	A549	treated	35	A549_treated	2.1332695468707845	0.9561235887953987	0.3847204341212045	0.7286672526315605	0.7325139226221145	4.57575667415367	1.342735743058588	0.9723835271151624	0.38931000781863895	0.7797459245793462	0.5444794983636956	4.358710534819166	2.0055146698066926	0.9587525822107855	0.38497619662043775	0.7305137334813169	0.714640368952998	4.558187139126758	1.4454377296835834	0.9702712227071573	0.3882758370992404	0.7684004972119793	0.5778924798712547	4.400645628382193	248011.83286232434	598.0323093947113	770.6308339410302	237.16423839128512	80.75011191434504	91.45109946321843	31.831616130548056	0.7952030995537097	0.4951356675451221	0.2106945296645293	135.0	4.7596981174812794e-08	0.2649568767812613	A549_treated	0.9749859540898244	1.0014517118193946	-0.674343561890913	-1.2841139881870332	1.267269276362843	0.9115685727824073	0.6839081738342787
A549_treated_t36	A549	treated	36	A549_treated	2.0775198562783657	0.9561052373808292	0.37910613808875127	0.7283454865686111	0.7281155446293494	4.590827313655628	1.3255708410154592	0.9719933967553938	0.38382977915603755	0.7790829981651644	0.5445799650167821	4.376103181186265	1.9340972586615235	0.9591373255653486	0.3795427479821337	0.7326327422255462	0.705004750896998	4.570901720331008	1.374873540396162	0.9709517314609271	0.3829813023825049	0.7704042550151201	0.5683118233820263	4.409024876914642	246973.52569592776	576.2522404377355	744.0036826985398	228.5980892320206	80.53787462153609	89.27341156054464	30.32515472651143	0.817230036782589	0.4815343573760072	0.21831861786553883	135.0	3.8819844975381265e-08	0.26714463252605464	A549_treated	0.8556315414927284	1.0009721715281812	-0.8112337355090135	-1.2905720341316582	1.2350371135863798	0.943404584078119	0.6265067355530489
A549_treated_t37	A549	treated	37	A549_treated	2.072528342295782	0.9568381053475608	0.3658719798816055	0.7257196028531697	0.7313499546057689	4.650521453186059	1.3215950091948128	0.9724775818884702	0.37092957559977086	0.7776781898465777	0.5454084126725481	4.42696690519406	1.9675285376436193	0.9590269210167285	0.36601707106083436	0.7260026615874187	0.7196281261056594	4.638591405638009	1.414609278614493	0.9705405455078107	0.3696935909749131	0.7655823243602209	0.5798784887916384	4.473742759760027	259444.4722817985	582.0255496836191	763.4264083669899	220.43217659116277	79.23711929274901	87.66044896303569	29.112159219919132	0.7996860709084782	0.48292092260449043	0.20332159060533164	135.0	4.3246068405448054e-08	0.25425175953652596	A549_treated	0.844945218160156	1.0201227234846038	-1.1339146565351854	-1.34327516113057	1.2587394941042107	1.0695056231303584	0.6132110893387006
A549_treated_t38	A549	treated	38	A549_treated	2.072118152725521	0.9565670963083899	0.3662221644345198	0.7269061217947411	0.7287512999388527	4.6490526563988075	1.3104927251629037	0.9725320235676109	0.37120167740980026	0.7781875627911014	0.5441265732393112	4.428611139505412	1.941121078234477	0.9593150767078037	0.36645970008650236	0.7279650408979002	0.713111973936716	4.633243549228195	1.3911764705882352	0.9708408892520465	0.3702532530623282	0.7683159361061921	0.571489779523342	4.463784262288673	257411.49592905416	577.7509501859987	732.6083570943865	227.68717753142352	75.9471384535802	86.3026385554257	31.57767870748265	0.8013870239243129	0.4853724548041534	0.2095057909704198	135.0	4.450727983119569e-08	0.2614289784035817	A549_treated	0.8440670440448964	1.013040994004124	-1.1253763065853932	-1.3194609845558312	1.2396960511892003	1.0664028595678723	0.5760837541498919
A549_treated_t39	A549	treated	39	A549_treated	2.000764860139859	0.9583859804359438	0.3827250596865515	0.735532108356339	0.7048690492200105	4.560535981340789	1.2657296961114108	0.9736747129678293	0.3873558814184887	0.7855324899912712	0.5257106597384921	4.344498607210835	1.9000495844153658	0.9604827727201243	0.38290138500655413	0.735676167009604	0.6943540999588201	4.550060728113423	1.3478424393451975	0.97196689056209	0.38647425686292297	0.7752387846177294	0.55501742899706	4.384204069304996	249096.75592994769	570.6144063189656	717.6660327167377	217.99154531762346	73.64758336201517	82.61754126112989	30.263360074926382	0.8063295092495324	0.49520330474565344	0.21447682727341008	135.0	4.2576441486589004e-08	0.26599153920712654	A549_treated	0.6913069079269665	1.0605702033142004	-0.7229956370956846	-1.1463320441638973	1.0646823088723205	0.8794155809829225	0.4263909541022079
A549_treated_t40	A549	treated	40	A549_treated	1.9186793565769122	0.9607845243773047	0.390401772784519	0.7396343619229425	0.6920026463883174	4.495401478788899	1.2284951378925566	0.9748915760837985	0.3949261289921192	0.7885075551827722	0.5183405069344811	4.285716212500143	1.8364769598017	0.9624661442339837	0.390604267454697	0.7407773737661587	0.6803981971139482	4.483532538570928	1.282560178542961	0.9737865754062835	0.39406625434386805	0.7789417798217385	0.5438944683564484	4.321178002103943	251264.75606936513	558.4762231085648	663.7917402597355	210.141731623249	72.86394522765993	78.95160343110066	27.58501368463483	0.808379709998435	0.5002978746648462	0.20538100668793702	135.0	3.920888130892093e-08	0.25406501938097215	A549_treated	0.5155702005769772	1.1232464867021177	-0.535818726095157	-1.0639972517162792	0.970394825827244	0.741822033030751	0.30187424027779103
A549_treated_t41	A549	treated	41	A549_treated	1.878583905726224	0.9619488653370702	0.3968926006370959	0.7438051446587658	0.6791656633068455	4.463883507596242	1.2005847841458517	0.97568240027156	0.4012453443204874	0.7917177647112206	0.5090412215491049	4.256726120522565	1.7973919158564182	0.9635949050337868	0.3970892550152206	0.743705989055293	0.6703433620742375	4.453650510920396	1.2420280161293398	0.974842976067509	0.40043298204044936	0.7822363978323222	0.5335524681330859	4.290729488445304	248542.4539876882	531.2839895131416	649.2911280416524	201.52085532316175	68.92414661543982	77.6008943585121	28.098530138568204	0.8112252227586403	0.5042883981287225	0.19223319319293997	135.0	4.125033384280416e-08	0.23696648945311966	A549_treated	0.4297299217656288	1.1536718471451801	-0.3775565777281416	-0.9802870360207544	0.876322936389522	0.6752418134735786	0.20853875581226225
A549_treated_t42	A549	treated	42	A549_treated	1.8717574147853049	0.9619133284225561	0.4004642868698354	0.7478948529704291	0.6694186218090604	4.433916382883004	1.1967605571458078	0.9756487601409212	0.40473426842420446	0.7946298636498198	0.5027554814530648	4.230395098602175	1.7738564646952732	0.9639069779592067	0.4006276534847811	0.7474461308227036	0.6606887953642607	4.425754091164393	1.243183226606073	0.9747041688839867	0.4039853558995831	0.7859066398614722	0.5259059521350369	4.262554013015144	246623.86523519547	542.9921589503829	659.3852961326724	208.9548996227117	66.7513092815277	77.75028339624038	28.263551396234853	0.8132067742747486	0.5068142615958153	0.21762428898301947	135.0	3.8196031260927666e-08	0.2676124890586478	A549_treated	0.4151150995541566	1.152743233044594	-0.2904701922431495	-0.8982040346789112	0.8048947352066484	0.6119376835627867	0.195750093834182
A549_treated_t43	A549	treated	43	A549_treated	1.8467514865415304	0.9631949272202777	0.39919667049879254	0.7498877722666631	0.663373715562307	4.440058516399659	1.1769160720256684	0.9765450314810094	0.4034708262703319	0.7959655003212897	0.49903600571993684	4.237293871197858	1.7803957138410897	0.9645189355206027	0.39922473821859483	0.7469330080313243	0.6621848739495799	4.437390125221555	1.2413365015900575	0.9752611853484544	0.40265356544813113	0.7869020123077781	0.5234524512489238	4.269833734389887	251338.35522613375	527.8434745268781	627.8290312399537	203.44890505512174	68.43249329310223	77.38280774917598	27.27097115199634	0.8113881775180217	0.4945273352698491	0.20438357036330257	135.0	4.158847582692099e-08	0.25189370023667	A549_treated	0.36157995262749915	1.1862326547101563	-0.3213777582336405	-0.8582048990925324	0.7605964956205306	0.6249126493557494	0.12938781661382057
A549_treated_t44	A549	treated	44	A549_treated	1.7424069081294464	0.9648853510361247	0.3982602363452808	0.7512990974804259	0.6521717240984201	4.42008498955887	1.1088932559302263	0.9776527559904956	0.4026922548912555	0.7985271684451234	0.4884381423254267	4.214906806350081	1.6545929571474454	0.966655709145233	0.39834902862722926	0.7510216070718947	0.6433073804997873	4.411012883484147	1.1601473529248383	0.9766198451977741	0.4018737890513044	0.7900614528439267	0.510961196600189	4.247172827018418	250938.92226896144	490.7540938191873	619.940878139574	188.78851977429105	61.66029559999218	71.06995412855782	24.019542385540497	0.8132829165450877	0.478186402227056	0.18769550731936754	135.0	3.790538025163e-08	0.23078747075706205	A549_treated	0.13818883185669653	1.2304050712753505	-0.3442102973650209	-0.8298787201607276	0.6785061402944378	0.5827195210524709	-0.09808842939138153
A549_treated_t45	A549	treated	45	A549_treated	1.776636317245453	0.9641526525598315	0.3963494851580891	0.7514554631989956	0.6532914350173228	4.423473085749888	1.1451106907323254	0.9768954990626514	0.40085165636595743	0.7977347541735427	0.4919942459954443	4.220157321927662	1.7181614936856753	0.9653339510335092	0.39656132645323233	0.7517920986326595	0.6459546013011339	4.4160047161269205	1.2001195114131713	0.9757856051814139	0.40004587371692335	0.7899897939572088	0.5131672370874796	4.250985298546577	252993.13649049326	520.4845465317679	623.4830155885755	197.61831794276773	68.0764410443805	72.84216776687028	25.227369567440455	0.8075171635854779	0.4746829504834727	0.2095040259980658	135.0	3.9340420059860886e-08	0.25944219571487687	A549_treated	0.2114705124395516	1.211258948268743	-0.39079905225854755	-0.8267403624811418	0.6867115980018067	0.5898767135919245	0.023026904868819763
A549_treated_t46	A549	treated	46	A549_treated	1.8232071589697827	0.9634383085780889	0.38767317948016616	0.7452926744189956	0.6694892706345074	4.475178879021102	1.1677099514162015	0.9765837780711654	0.3924340092035583	0.793942875525797	0.5013748884555641	4.266792309076717	1.7441020022704636	0.96502594540992	0.38799340724719067	0.7475064555630588	0.6555490008477056	4.460910789836709	1.2306144032785808	0.975322347864688	0.39146842697729584	0.7854806815658876	0.5238787718544474	4.296724183663648	258939.0797042937	534.6990520955774	654.955209317309	185.55728448122505	67.73177669282047	73.45212626809574	24.7943586461678	0.8034100003324002	0.49627476889715705	0.19539699798146493	135.0	3.749908085731297e-08	0.2432095665981529	A549_treated	0.3111739439580681	1.1925924460362458	-0.6023484582302171	-0.9504313842235934	0.8054124634340808	0.6991027499802457	0.09860147349073756
A549_treated_t47	A549	treated	47	A549_treated	1.7808751912177792	0.9636589796241795	0.3904257595396676	0.7502890251631352	0.654758391649107	4.434228656975542	1.1360768175582994	0.9768175384208176	0.39522803679661495	0.7979545824573773	0.4897534054295468	4.226247790927958	1.711490888791416	0.9650766977649934	0.390762544510417	0.7525194828417451	0.6409537860361246	4.418547761480619	1.1977350304654357	0.9755593584019409	0.3944173874129502	0.7909268454406149	0.5098797333078127	4.254533663392148	254002.18600428564	506.21617273674536	635.0702418694088	188.06577274605823	62.8208294883212	70.68123733517486	25.28487824115584	0.8127233254065966	0.5116784757072819	0.21228217343289119	135.0	3.910824840551979e-08	0.26119857372948996	A549_treated	0.22054551012409332	1.1983587948538683	-0.5352338707441295	-0.85015150273035	0.6974617393083193	0.6125973477751833	-0.007183422701729584
A549_untreated_t0	A549	untreated	0	A549_untreated	0.7574210625827178	0.8825900850228087	0.4845777252827879	0.8668034744298135	0.3340139913027034	3.213417087658071	0.509274300177554	0.9210302978989232	0.4924509209212975	0.8955120096254071	0.25012277586793147	3.072093597758776	0.6722524154589374	0.8957256894520284	0.48750029658696037	0.8721911881459407	0.3133680555555558	3.1792355924037117	0.5454270711344488	0.9154243335853915	0.49115891987844046	0.8916342291527093	0.2617581504287712	3.092421616727923	22804.682738209085	174.5028980081104	197.64984584209222	59.18383113405992	32.78906989855108	42.3219033621442	13.88057416471619	0.5782106645171704	0.38184618325378017	0.14623856351496792	135.0	2.2554779912137962e-08	0.25291571478897423	A549_untreated	-1.970565598211308	-0.9200501800085548	1.7604197361479577	1.4883663001716225	-1.6530151270751108	-1.9663092013249808	-2.103284287451669
A549_untreated_t1	A549	untreated	1	A549_untreated	1.4197101971019725	0.8663791197617309	0.5071880849146061	0.8268689673268252	0.47743677436774423	3.468971942687336	0.9585760517799354	0.9097395054601444	0.5129864435117777	0.8542824243763063	0.37418194893923007	3.339635259717095	1.2295314548425897	0.8841751948761271	0.5100533298374142	0.8307115399920855	0.45148429502720705	3.442425039318603	0.9115066522833514	0.9141716079191694	0.5132060984578929	0.8542497157402147	0.3694354548723477	3.3391224080398487	33881.32256488953	343.0380185148844	460.6406247520551	123.67429594174584	52.905464398327354	74.01174477333282	30.382378214524262	0.7960919434203154	0.46914588321646955	0.1590355233505444	0.0	4.356546049118633e-08	0.19977029621386067	A549_untreated	-0.5526719779956997	-1.3436584513327512	2.3117152214013115	0.686855788829738	-0.6019852935296859	-1.4264616885284107	-0.6007667257754807
A549_untreated_t2	A549	untreated	2	A549_untreated	1.4910672561918132	0.865485323269485	0.5177778465829885	0.8301555801275787	0.4778029404363925	3.4216250205981384	0.9558147882268487	0.9137172805579225	0.5241332040553713	0.8576019940784836	0.3681622397702801	3.284010747271322	1.2081003584229415	0.8908749718963902	0.5216603841614182	0.8364265986465358	0.4385663082437279	3.3827386961428547	0.9597989949748748	0.9133576207187215	0.5237288854423117	0.8552989314681507	0.3725771715721465	3.2982887043914904	34532.615225734335	324.15165505076845	452.4914718638123	125.75640512779866	58.25657707913037	71.50826490358526	28.82017199337261	0.7904196791092432	0.48781419003003607	0.1586820195964269	0.0	8.458561498578613e-08	0.2007566660982584	A549_untreated	-0.3999037781757285	-1.3670142220039125	2.569919331939769	0.7528201614391494	-0.5993019579120328	-1.5264798162431015	-0.6100007137715943
A549_untreated_t3	A549	untreated	3	A549_untreated	1.7274723610480098	0.8483946022824528	0.49802007756070316	0.8195640958152917	0.5185521732545817	3.5285550218659303	1.1509230740159855	0.8989187038131026	0.5053391027771226	0.8508077633125438	0.3977627028967707	3.3802926446813357	1.358156028368796	0.880631626119737	0.5033870399764327	0.8299901274277839	0.461785121472763	3.4698138361911712	1.0896241567619664	0.904302359898186	0.5052946760536046	0.8496372949817325	0.39307647247784466	3.3872824627383276	35708.72205097037	323.25621662734477	490.80529194221725	150.83967641594495	69.22718089998165	94.98714586272607	32.472147860668	0.7636772041329724	0.4817868880330636	0.1787940475729526	0.0	1.5118662532278666e-07	0.2341225410491902	A549_untreated	0.10621548679653695	-1.8136113651353853	2.088176934294031	0.5402424530147599	-0.30068371560263074	-1.3005952592029268	0.04246419379045521
A549_untreated_t4	A549	untreated	4	A549_untreated	1.9468814384716224	0.8348538859661773	0.49218884367723686	0.8187959334920092	0.5334332271961044	3.541893105327799	1.4200822737471963	0.8794623204822919	0.49845913442188605	0.8442852167147709	0.42924457741211686	3.4202603509267404	1.632803166069296	0.8613186331257173	0.49610051626114865	0.8247358043309443	0.4908900836320191	3.5025056229078095	1.1757666417352297	0.9002000199079154	0.4996139796946843	0.8506238743561106	0.392744951383695	3.3954923834461135	37146.13248096811	416.2602547602708	565.2401817011472	196.76787181199052	76.72792618475964	122.73376848359632	46.748669414054824	0.7611358665064409	0.4692229529009739	0.16393380656640646	45.0	1.605718986245427e-07	0.21538047775734295	A549_untreated	0.5759479871223265	-2.1674434373686617	1.9459972889562605	0.5248249551866314	-0.19163248041605419	-1.2724191903838145	0.9425640109858031
A549_untreated_t5	A549	untreated	5	A549_untreated	1.9523974714770274	0.8238255088070867	0.48104930964960624	0.8159687806748839	0.534458834412581	3.543645324011208	1.4323424723424714	0.8706839927724253	0.48765145239345603	0.8419212578098686	0.42966810966810937	3.4164832649867085	1.599077986938146	0.855555382877567	0.4849890074789625	0.8217548626163602	0.4883595850941216	3.50146731440427	1.1502837902837901	0.8961490636419982	0.4887208827655918	0.8476350223396332	0.3953823953823949	3.3961246844494726	36688.309430818495	412.05119392407136	554.2815394579297	204.0039483794013	81.51698921580801	118.87300891732207	48.11482245434699	0.7751779036791767	0.5107526648543169	0.18510388169616449	45.0	1.71084673065916e-07	0.23878890357635055	A549_untreated	0.5877572522900838	-2.4556256466717863	1.6743883929784729	0.4680822315503556	-0.18411663280119128	-1.2687177115056079	0.9835635477856077
A549_untreated_t6	A549	untreated	6	A549_untreated	2.0916140407693313	0.8332472271118876	0.4823544325986138	0.8119157912872269	0.5548658714308847	3.6016510409737306	1.4354525862068974	0.8854928243665448	0.48872030654987164	0.8393807543193528	0.4364942528735638	3.4732116527453156	1.657600803198451	0.8676962670237949	0.4866959799361219	0.8192415699304348	0.49970417914194043	3.557253530607457	1.2971264367816104	0.8965272095069101	0.4897625210615611	0.8434126669293016	0.4156250000000004	3.4544158957002686	40897.159728237006	438.9041381167989	634.9433658311594	197.3664202358706	85.33983191964586	122.1424279468667	45.637113935512325	0.7601397126821731	0.4709381075258482	0.1786131417173563	0.0	1.798745970222025e-07	0.2349740958633974	A549_untreated	0.8858057557902165	-2.2094269941101876	1.7062104604380237	0.38673620195779096	-0.03456992716533407	-1.1461833850628025	0.9939641319886451
A549_untreated_t7	A549	untreated	7	A549_untreated	2.069762046795255	0.8641217656797515	0.4681961251327147	0.8018377477348293	0.573772121694175	3.7945133982163273	1.539385914094183	0.8989095504848821	0.4731823762526736	0.8291160125411867	0.4644541918397748	3.66887399473805	1.9406415343915338	0.8725213060728191	0.4703437893701836	0.804308492217984	0.553009259259259	3.7722126308988635	1.3912438963833496	0.9086379382954707	0.4744209608276255	0.8319259667804084	0.4445584705784988	3.6480893742320997	51383.993483787504	527.1423803792353	596.3514827256353	224.77087797909792	106.47872687599025	119.32326143014872	54.98889347425147	0.6808114480146648	0.42462456018594874	0.17193074851973703	45.0	6.720803585449382e-08	0.25253798099475205	A549_untreated	0.8390228610846839	-1.4026453065282152	1.3609965358529867	0.18446357041694642	0.10397872349209195	-0.7387708009521364	1.3415293258414716
A549_untreated_t8	A549	untreated	8	A549_untreated	2.323018059381695	0.8861646450703677	0.41841713493083976	0.7706603342406206	0.6588307315580043	4.25029471859912	1.577717989482695	0.9226734593422569	0.4242732587274343	0.8054162630039832	0.5149198972728384	4.087070022109763	1.919957245380975	0.9058838341625229	0.42169507000166584	0.7771136432434288	0.6082149946556725	4.206273173194495	1.4852329705270881	0.9272063014763868	0.42483579181326003	0.8069496205612227	0.5020790020790012	4.076248953561288	74307.40968602312	484.1161194094809	739.0285850905191	225.1776255885141	92.15824029181269	128.7600521035204	52.81726493718916	0.7318091243931208	0.47172237955504953	0.17802470810092755	0.0	1.1978853708918307e-07	0.24326658710160382	A549_untreated	1.3812182041929695	-0.8266434532588138	0.1472638484637151	-0.4412866001715027	0.7273046320839235	0.22404562513223875	1.46971626533443
A549_untreated_t9	A549	untreated	9	A549_untreated	2.516756845161025	0.8962372761421205	0.4039171227769213	0.756283283683335	0.7028470963433417	4.447498247710799	1.7338507625272315	0.9285100983592277	0.4092011838452743	0.7950908023889939	0.544716775599128	4.2718302504499155	2.1780287055302368	0.9101890972941854	0.4064641066235699	0.7644883624226234	0.6526358751105372	4.402991101638027	1.6655773420479267	0.9313251388576568	0.40928067535242924	0.7937743638526271	0.5427559912854026	4.271853129127737	90604.84683932985	621.0618170129392	782.2231923642058	221.61588101472162	107.43548420066553	144.0087769260782	50.16194369788727	0.7521174299015158	0.4674421920079457	0.19169379815826867	0.0	6.461830292411887e-08	0.25487216561829923	A549_untreated	1.7959932231795512	-0.563435817731016	-0.20628166636855763	-0.7298429886112104	1.0498650479742517	0.6406287289572655	1.9918425036942258
A549_untreated_t10	A549	untreated	10	A549_untreated	2.4196189234224406	0.910031724326773	0.4163662325890592	0.7598330916109421	0.6860344369581479	4.435495253944975	1.5828426640926627	0.9411410683259406	0.4216319970475479	0.7985813641059191	0.5253378378378373	4.2557000096121165	2.1309621413069686	0.9207531700801435	0.41862281865582246	0.7660490356997532	0.6451892934651556	4.3973494645067674	1.6812982625482595	0.9374799392232895	0.4211135867219402	0.7969128031811367	0.5364864864864864	4.265463449171124	100341.80894652175	600.1381457658106	782.20507451521	228.77775193482805	118.72433723868245	128.19889869757856	49.5717264394223	0.7607180196100471	0.47144099928210087	0.1820621317424167	135.0	6.373489022649098e-08	0.23932932709513552	A549_untreated	1.5880308207552398	-0.20297348527497963	0.09725786801358287	-0.6585961253437033	0.9266586353148157	0.6152729738108769	1.4868537760872633
A549_untreated_t11	A549	untreated	11	A549_untreated	2.1665001665001644	0.9258236724735412	0.4346307068939895	0.7640393417807704	0.6604437229437229	4.373407839007276	1.4568594422609016	0.950115235037097	0.4394197089415124	0.8016606246134663	0.509534801505604	4.191871538774081	2.0044883116883114	0.9313569173360595	0.4367271410497236	0.769102845699226	0.6312311688311685	4.337837656337896	1.5240293634454216	0.9478152494422846	0.43885915157945354	0.8006586623799241	0.5193919354503298	4.207536388198006	107842.06636970988	612.4215482206776	671.0587857133044	214.99285843546232	99.32191974880749	115.30034615195976	46.670291570176744	0.8004951476978864	0.46806397246993275	0.18569660262725707	135.0	3.8340566984159375e-08	0.2319771745791275	A549_untreated	1.0461293280521817	0.20968546177460942	0.5425901134443154	-0.574174056085244	0.7391249442505978	0.4841162539502941	1.0655511601867453
A549_untreated_t12	A549	untreated	12	A549_untreated	2.38824877842794	0.9241712052237161	0.3894362305191869	0.7400384126196017	0.730671010033982	4.676583391465924	1.576433952787542	0.9499497626147592	0.3948162021558055	0.781738591327273	0.5610045203415365	4.4772964817903045	2.1436830061423597	0.9319437541773299	0.3916951755298226	0.7467721355867131	0.6912561724677829	4.632265573299373	1.6458262179809144	0.947746626010473	0.394190071474843	0.7797226254497039	0.5721346057257664	4.489903638432601	127987.35557700958	660.4785072858647	817.2929738489972	225.9214006268654	103.20903442415677	122.19049472701971	45.793619980798816	0.7825322670214201	0.49409385734298555	0.19025407285185808	135.0	5.273590260993473e-08	0.243126169833263	A549_untreated	1.5208705336017625	0.16650488715460424	-0.559360991692286	-1.055887701756087	1.253764057252256	1.1245602318852246	1.4654222965764108
A549_untreated_t13	A549	untreated	13	A549_untreated	2.3961499493414355	0.9265221715396349	0.3837475291631873	0.7398576235332321	0.7278368794326237	4.697818304737849	1.5516203389830505	0.9524242879081348	0.389372381823819	0.7835945052649406	0.5539796610169486	4.495610400249376	2.0531326781326773	0.9370528629117684	0.3863866909607011	0.7488020214635323	0.6788914583032224	4.649217008110299	1.6268655367231633	0.9501171230856336	0.38880960583288277	0.7814254407882786	0.5652067796610173	4.506467356203789	138338.30817316295	616.0264541293019	755.6444101109489	228.93958020316063	103.30918765382481	136.03186794179518	41.58925047280822	0.7749176844841659	0.5015520732451091	0.2130426841271976	135.0	8.450182904865684e-08	0.2749229865221262	A549_untreated	1.5377861362389864	0.2279379209677657	-0.6980653478186659	-1.0595162516887902	1.2329950012450184	1.169417979209129	1.3824426723551961
A549_untreated_t14	A549	untreated	14	A549_untreated	2.1133235962349888	0.9356071184942549	0.38858364189960026	0.7422052527918543	0.7029535864978907	4.637772787834057	1.4246510911258348	0.9565952397835426	0.39374553448747013	0.7858605984318469	0.5407053595322477	4.441931647205313	1.9962880114115291	0.9391850147922266	0.390307922116918	0.7491261119229043	0.6758412760163397	4.606674264691714	1.450195843098457	0.9558169693417005	0.39328142513979314	0.7834039137832625	0.5494959979888576	4.4525208725927845	144120.48715004348	605.0643681964593	651.841182558264	232.16522676244435	94.54920631880373	104.25237218248856	44.37045447972516	0.790600351150765	0.4688063994713979	0.1843115788882421	135.0	3.483135963898362e-08	0.23312863271558865	A549_untreated	0.932283704148552	0.46533641097370554	-0.580149173057392	-1.0123978655104706	1.0506454283783826	1.0425746721180362	0.9578426702009373
A549_untreated_t15	A549	untreated	15	A549_untreated	2.023729062591829	0.9395261915221431	0.3952848255219771	0.7496346167991681	0.6774904496032907	4.574653689201035	1.394524108460539	0.9583322894773963	0.4001872064323031	0.7918448330720385	0.5251951217721389	4.386144288829792	1.9754314899612542	0.9409804793309764	0.39651125229008194	0.7522625055307361	0.6654925443231189	4.557383644664679	1.4067123358076916	0.9579681110986911	0.39961980262706337	0.786804254007987	0.5368400185026104	4.398704588928073	147659.34485617228	613.7268288502786	609.8507467809891	221.9355590848374	96.2587398549841	95.41413154725898	42.094798112421906	0.7874403939836587	0.47763881017221055	0.1881793317574994	135.0	2.7445771901208205e-08	0.2389759697308652	A549_untreated	0.740470927767973	0.5677455965959208	-0.4167580400976471	-0.8632858875138409	0.8640466470694237	0.9092385693736926	0.8570945196017378
A549_untreated_t16	A549	untreated	16	A549_untreated	2.1730334254837897	0.9362983357890177	0.3806409326391638	0.7415128435353626	0.7042389210019269	4.654751260919433	1.4274968425312768	0.9581585307003156	0.38593130994525693	0.7854517239427975	0.5397771280641396	4.457335607743603	2.0845887735743744	0.9389055984400778	0.3817799388373065	0.7433358684863708	0.6905897779265698	4.637489587360571	1.5533071432060335	0.9544708953399924	0.38506147414060937	0.7787210479366313	0.5626085925016228	4.478542988406229	156229.06712740593	650.1572879872831	690.3252430308048	225.8845705956608	105.92872105983119	102.99481839371828	45.49554930566174	0.7893853080365097	0.4724284794511383	0.1998254126205569	135.0	4.5879093001761865e-08	0.25314052666827036	A549_untreated	1.0601163704922225	0.48339859040769956	-0.7738117165667233	-1.0262949519524616	1.060064607681399	1.0784408913889407	0.9673591954483736
A549_untreated_t17	A549	untreated	17	A549_untreated	2.1130144167758833	0.9398058511251985	0.3813060051950819	0.7411188063954259	0.7012581913499345	4.643195559706013	1.4593313030094626	0.9584340880163381	0.38618341526731914	0.7821027547451181	0.5495890231522412	4.459060840917342	2.0529430247172167	0.9415352717303174	0.38253577257687604	0.7430393796561153	0.6914798910766649	4.631618830729478	1.4782329632904334	0.957895714895742	0.3860675529603328	0.7803790102882856	0.5550119527131017	4.463286325485086	162047.8857493164	644.502262975377	661.8169857905798	229.8656503679721	104.98252291791466	103.3143216397347	41.80017014118398	0.8062983755581432	0.47678289284585185	0.1849035410619128	135.0	3.121673490906828e-08	0.2293239657514096	A549_untreated	0.931621782399095	0.5750533737147797	-0.757595632284385	-1.0342035235720852	1.0382212455388815	1.05403002054882	1.0738173513856117
A549_untreated_t18	A549	untreated	18	A549_untreated	2.1301173713333172	0.9394984559045508	0.3667179605732422	0.7357247523906343	0.7119357810238187	4.706413472615804	1.4746473933411832	0.9581246284921094	0.3718464264849951	0.7763880207234245	0.5609013703434625	4.518255695407164	2.1154768238865778	0.9399395095901792	0.3677289354910518	0.7336985091487068	0.714131013113831	4.701862399405536	1.54504346519027	0.9561256003348091	0.37144744831125526	0.7729265225227977	0.5729263221183958	4.528424034089843	168986.56125821586	704.976545038978	677.0943517877973	216.0960263489459	106.22828943681412	101.67416027875093	38.8893316271405	0.7850533242991639	0.46485416207388675	0.19995316608506167	135.0	2.4216290816652254e-08	0.25470010749086974	A549_untreated	0.9682374671353784	0.5670208379629117	-1.113287592503241	-1.1424655580185497	1.1164686833432336	1.1875748637670511	1.1250361472562203
A549_untreated_t19	A549	untreated	19	A549_untreated	1.97024060192594	0.9440906316515728	0.3855507480498012	0.7481674928468599	0.67420197085825	4.564020677216329	1.4019621048850583	0.9602222149072902	0.39002329438401545	0.7868766680948008	0.5353358477011496	4.387699928987928	2.0308883341280732	0.942385584246977	0.38582565217020426	0.7444650348314762	0.6859947827550418	4.571211539772156	1.4680540589080473	0.958346991936338	0.38947568607769834	0.7833027488062788	0.5472117456896552	4.399628969238131	166519.9932634374	697.9351986444827	634.3149327582441	194.0124527143385	102.9154228696004	94.80878276018073	34.429411882732445	0.7887078320363358	0.4725805733381162	0.21049223368143244	135.0	2.0053408083479645e-08	0.26688239311377226	A549_untreated	0.6259575782648602	0.6870188515595153	-0.6540984915942784	-0.8927319819950841	0.8399480401803738	0.8867768357751573	0.8819680488316328
A549_untreated_t20	A549	untreated	20	A549_untreated	1.9244874190839913	0.945385915452681	0.3768835347292523	0.7458906930021638	0.6752146474905883	4.597350313350109	1.3349939351932083	0.9621198879607314	0.38168873718428636	0.7851491186799724	0.5340820481718938	4.41808782920897	1.9742877712640143	0.9439872733695442	0.3770984981509593	0.7411633694579515	0.6881783291923115	4.604864030366356	1.3916673886674757	0.9605117931891646	0.38132214366259587	0.7831799762521877	0.5415222665049387	4.424575717516708	170257.87704409022	628.2039901520809	593.803574272575	216.03922385083243	96.3461734582941	87.77475024859383	37.38914661594573	0.7934329344109959	0.47218812043153396	0.1953331422453158	135.0	2.849520987816133e-08	0.24618733830392503	A549_untreated	0.528004671181087	0.7208658756586345	-0.8654262038090937	-0.9384287775768912	0.8473691299791912	0.9571841116110054	0.6580186636434749
A549_untreated_t21	A549	untreated	21	A549_untreated	1.8921471888169392	0.9467236304120927	0.3739645330341191	0.7481744697370727	0.6685784767190869	4.598543051819451	1.330510956405581	0.9625415467672425	0.37843097378911544	0.7850398354244884	0.5346725922881294	4.426309398281859	1.9117357001972375	0.9461838291447939	0.3739473813952096	0.7428674305829134	0.6821170282708741	4.610804257166854	1.37559020731112	0.9612724110238035	0.3783093362510903	0.78517770620578	0.5374470162098284	4.427087840345186	174862.86094260452	620.2104208456066	632.9575754667695	196.33879757088394	97.15667800740167	90.76974443955702	34.32110487847793	0.7680627066670378	0.4677616973041154	0.1887066395462795	135.0	2.0631922824555152e-08	0.24569170968495618	A549_untreated	0.4587675302075417	0.7558216671463547	-0.9365985549869693	-0.8925919514488799	0.7987379898472416	0.9597037150676387	0.6430270587075726
A549_untreated_t22	A549	untreated	22	A549_untreated	2.0894016764620855	0.9436262155989366	0.3797323496866402	0.7253080610648828	0.7388187686675013	4.661660188421204	1.4977171588741807	0.9595941919172434	0.38372615487253225	0.7636612511467591	0.5949353676626401	4.491932809922761	2.199999999999999	0.9406532430867964	0.3798270858575932	0.7228274003784433	0.7515527950310553	4.669246280214624	1.5484694368991878	0.9582249835900959	0.38360082446315874	0.7655485946853011	0.5938661889075106	4.489300398520006	179645.90458510103	765.6284251192315	674.2988728936643	240.07895709060358	110.78948652711838	98.7968370889062	35.468904206914594	0.8037284597808155	0.47767580989120856	0.21036159601881638	135.0	2.3298861517919782e-08	0.2617321726745672	A549_untreated	0.8810693090129135	0.6748832089210848	-0.795965175771306	-1.3515350619806734	1.3134724049592763	1.0930356731139683	1.2021841390756605
A549_untreated_t23	A549	untreated	23	A549_untreated	2.100815636711	0.942609268507363	0.37632964376801675	0.7261817854432415	0.736736718348152	4.6561682016639985	1.5272084481175385	0.9582833552320474	0.38026481402822554	0.7644821242591778	0.5953902662993567	4.490236900230722	2.1945247734721423	0.9400608743989618	0.3762876709444762	0.7231928084587224	0.7505118106621869	4.666146302757626	1.5168870523415967	0.95856529055111	0.3805456027200707	0.7675309252198663	0.5869237832874189	4.478096029232708	179453.43435096237	737.8562903134323	685.0530264174688	228.83021491063187	109.55282375514624	101.59384595825156	34.87468236625225	0.7878100123912314	0.49205574860185364	0.20615661251637013	45.0	2.3368814166534786e-08	0.26168315872328807	A549_untreated	0.9055054360378233	0.6483093934479286	-0.8789314107683887	-1.3339988677448418	1.298214738403005	1.0814341115202755	1.3008064565863016
A549_untreated_t24	A549	untreated	24	A549_untreated	2.2053820388264396	0.9409297783923225	0.3705010499678537	0.7198539294109103	0.7621486067025589	4.715152732524825	1.4953144860837189	0.959952877070256	0.37533791282439405	0.7681910821526893	0.5865965373657682	4.51200608543656	2.229091259651366	0.9403071477927549	0.37106395972004386	0.7226746690830695	0.7560099208609762	4.706710309261359	1.589182555336402	0.957438926898887	0.37457233864506617	0.7602647804350486	0.6100810870041639	4.538981718190474	185022.99051418042	739.4181123009251	747.5449904600162	246.80317613849775	109.35031422039835	104.61338988075816	34.582092695748585	0.7800263966062996	0.4865694008626015	0.21910728944006902	135.0	2.292737018077102e-08	0.2808972752631837	A549_untreated	1.129371458777279	0.604422685106966	-1.0210466844628294	-1.461002892386781	1.4844379605189435	1.2060361359077325	1.1941493204938154
A549_untreated_t25	A549	untreated	25	A549_untreated	2.133431444689724	0.9430556654032771	0.36168368538332085	0.7253533100318719	0.7425084367308625	4.739831510169596	1.4403848918125968	0.9615592641922087	0.36687351426082254	0.7746869225568974	0.5680113641167872	4.529172262060666	2.148994082840239	0.9426555323493743	0.36226745757522905	0.7258293838460466	0.7439306846999161	4.740588271422259	1.5143784825860127	0.9595845364020478	0.36606028449194056	0.7651495143588792	0.5941471416371426	4.562030994218578	190846.61087761528	746.6659100323916	704.4214234642606	243.07915846320185	99.71597023598106	98.06748338478522	31.008349336273476	0.8070260433672508	0.47934100150767217	0.1806719121640735	135.0	2.1668755079203938e-08	0.22387370723531372	A549_untreated	0.9753325608400133	0.6599741780154874	-1.2360354491901815	-1.3506268869385827	1.340511004598734	1.2581688834106661	1.0104583383114274
A549_untreated_t26	A549	untreated	26	A549_untreated	2.160566008396827	0.9439807562362446	0.37390693382827744	0.730806962715614	0.7362929559944021	4.687778810227284	1.4193663723417485	0.9632027103110365	0.37884793732046373	0.7791719271058538	0.5593831612983459	4.478692918414456	2.1057572013582933	0.9454138205735674	0.37470519464084273	0.7322714259133682	0.7286601238625859	4.681752089483953	1.4812367864693456	0.9615987103881168	0.3782573715785259	0.7698961231867543	0.5830198358413131	4.507687444917403	192085.08006335006	724.2867795171061	765.1665329609538	237.0387163572352	87.55670116674625	93.33475566657003	31.01909151274675	0.8056552084794099	0.4956558765588852	0.19128954940127071	135.0	2.60239517534577e-08	0.23743351670537796	A549_untreated	1.0334248996122066	0.6841477002123477	-0.9380029635258759	-1.2411686697642914	1.2949627622327757	1.1482100231300219	0.9401699530274757
A549_untreated_t27	A549	untreated	27	A549_untreated	2.140936787409818	0.9453169281358955	0.3801169277431865	0.732292187276142	0.7300287839706935	4.648933540187096	1.4084803910576953	0.9640286805376153	0.3849884170964083	0.7804191372020702	0.5550597573827842	4.443687920119259	2.097611824309177	0.9464340874549226	0.38097866477127956	0.7339878079585629	0.7234991705647629	4.643165906139663	1.4795614054757042	0.962213335507913	0.3844255448639629	0.7722679216853607	0.5775126876994713	4.470407010156695	191707.49523215252	720.8551704596952	756.4606087230952	238.68013509154395	90.60072357775265	94.09785590714738	30.85382157793258	0.8189465058628993	0.4823768964236089	0.1858142824853567	135.0	3.012531515842852e-08	0.2268942857135336	A549_untreated	0.9914007356079383	0.7190631700494275	-0.7865882286659126	-1.2113592847655905	1.2490577007169026	1.0661512322191427	0.9037659595041141
A549_untreated_t28	A549	untreated	28	A549_untreated	2.1616196901221905	0.9446571725433518	0.36915958065828486	0.7248708805983783	0.7476002299703806	4.716690122194394	1.4237331296154818	0.9635530652219267	0.3741971896602121	0.7756576474568939	0.5655134781185197	4.50316130248839	2.1220613907477444	0.9456821943988395	0.36990184111864427	0.7277826487274048	0.7375545533895838	4.707740356904985	1.4981701771617741	0.9616475099176638	0.3735396141437973	0.7656990701085128	0.5918585616064606	4.535355955916522	197169.91065614816	744.5403326887485	766.6990411273861	241.27771655525677	88.37136991281628	94.07183699971755	31.604438080214454	0.8177348256158455	0.4899441521504234	0.1991342532280186	135.0	2.6883616820026636e-08	0.2435193500265178	A549_untreated	1.0356807249281619	0.7018231154596533	-1.053754964473136	-1.3603095471233841	1.3778246481260072	1.20928379868143	0.9547728996395514
A549_untreated_t29	A549	untreated	29	A549_untreated	2.1017183692015373	0.9462218334334221	0.3791805653735293	0.7321887341478119	0.7271400443361283	4.648383304052524	1.3583223772517345	0.9652457504866037	0.38405276205366123	0.7818698576540463	0.5475815166888082	4.435977068246394	2.038610038610039	0.9478428333420374	0.37969050919393027	0.7332057014361376	0.7204867204867206	4.643405952663265	1.4413568562126136	0.9631212172768508	0.38329644965219906	0.7718192909959944	0.5761889356195403	4.472336345233227	193641.81684603714	694.3557774675074	738.9565687692991	231.51944299202694	81.94810830380523	90.10647068038261	31.214523326377787	0.7991867491863006	0.4822499687527003	0.1820674520742536	135.0	2.9493397991975017e-08	0.22781590442988106	A549_untreated	0.9074380944076811	0.742709224594848	-0.8094190175325666	-1.2134356536956963	1.2278884591752974	1.0649888844771462	0.7360316999925977
A549_untreated_t30	A549	untreated	30	A549_untreated	1.9914120775766997	0.9486901030239311	0.3866830042359057	0.738997365775922	0.701018356359862	4.576030704316647	1.2963647566235366	0.9665995529070447	0.39133544128171255	0.7878288627404331	0.528624704089244	4.367934723304366	1.993767793565457	0.9486328218113455	0.3866784259786934	0.7373061469052504	0.7062367460229959	4.582843748825425	1.4101501443071631	0.9636679067003275	0.3902341142258753	0.7755819798115291	0.5643480234782885	4.4132153007509105	190417.8440351538	678.9697496214184	699.4352959129035	227.81583194679928	84.71705162338742	83.57005272258719	30.829220889893847	0.8076305486441727	0.48653533295178286	0.1983615794000659	135.0	3.161259855126327e-08	0.24560930704400633	A549_untreated	0.6712835525125769	0.807207506933901	-0.6264913356837123	-1.0767821624253189	1.0364636884457383	0.9121474485071417	0.5288381763939575
A549_untreated_t31	A549	untreated	31	A549_untreated	2.114316739492302	0.9456278987610792	0.36370958608728843	0.7292483069730455	0.7309027777777779	4.709856482683433	1.3818252742787498	0.9644670666755633	0.3686556608417013	0.7776529563519651	0.5564827305973191	4.501738231578039	2.1480511207031063	0.944767359643104	0.3635627337646967	0.7252910174503769	0.7445980030162788	4.7265009037542605	1.507497765136122	0.9612354625636164	0.3675077379200013	0.7661752211441205	0.5911548151158064	4.545363053682832	201003.38173623924	749.4744052714217	722.0175635174926	223.0192633963631	90.14032229591717	89.01067487741916	30.77835853731852	0.8114731008670505	0.4858819976188308	0.20721588234894509	135.0	3.364231939605523e-08	0.25535767251870345	A549_untreated	0.9344099227668401	0.7271891345953485	-1.186639069395443	-1.2724518644713194	1.2554624960077811	1.194848059266821	0.8146281341427339
A549_untreated_t32	A549	untreated	32	A549_untreated	2.065625382171897	0.9466083522353034	0.3649371610283689	0.727959490201152	0.7292984343103344	4.695413414897478	1.3516693004239084	0.9650643195200582	0.36995619022948134	0.777556428462183	0.5535656056387487	4.485637100930343	2.0508199856412364	0.9469964904623728	0.36516282312232134	0.728763288532923	0.7276569196379583	4.696309256709071	1.458091905586074	0.9623136865593014	0.36898255394733975	0.767850883937119	0.5827187899766726	4.520962760887321	200018.63187288964	701.6995295354803	698.3601144388217	237.38040354591504	89.15859778324878	88.74227124040274	30.51786563863357	0.8031038454811639	0.4788244702087541	0.19688198374608074	135.0	3.1129890842469934e-08	0.24515133983466705	A549_untreated	0.8301666832120264	0.7528093363933925	-1.1567078107225184	-1.2983192224232365	1.243705557455193	1.1643377634616132	0.7137830336178532
A549_untreated_t33	A549	untreated	33	A549_untreated	2.005761514044438	0.9485258818194603	0.3661369245876688	0.7329608851824572	0.713032281248128	4.674400666595794	1.3032341906139302	0.966556046190323	0.3710962946584085	0.7806118877855884	0.5439644511517738	4.470705615883432	2.002580961962251	0.9486107798646085	0.36604862921403736	0.7299723673917349	0.7215016288205425	4.686297331891577	1.4193668160844166	0.9635758188528246	0.37002881743674554	0.770558149222917	0.5733329740120909	4.504999903489815	202592.07432132112	686.5416958268877	688.3751538792668	228.00936270553626	84.23208812524207	86.17947236415091	29.98132601929705	0.7981837007989806	0.4838148870234405	0.18958632807718234	135.0	3.5872598176088955e-08	0.2375221742656568	A549_untreated	0.7020042353093193	0.8029162473191712	-1.127454661087395	-1.1979380999381002	1.1245040486011766	1.1199493291022438	0.5518103664033033
A549_untreated_t34	A549	untreated	34	A549_untreated	1.9543631344712977	0.9498561464543166	0.37871345586149086	0.7393617747684175	0.6951383020674898	4.603140107801139	1.2449168701608533	0.9680596696705921	0.38356547065281354	0.7872108415070245	0.5254797252194786	4.397777479389883	1.9319574621485227	0.9504339605473231	0.37879615611854023	0.7379422905301142	0.6980105443403034	4.6102277952991635	1.3707706303672464	0.9648306904748387	0.3825792233334874	0.777650215042297	0.5546702267587106	4.432947197277597	196747.84565006182	637.1251967221125	656.5465611890058	225.8967671058436	80.09655434592175	83.86246218033848	29.937658053773	0.8047512275761786	0.5082085750864883	0.20110298254178866	135.0	3.54445554830804e-08	0.24989459556028082	A549_untreated	0.5919655366689194	0.8376773545882228	-0.8208082819803244	-1.069468246238514	0.9933735157961995	0.9694147778358133	0.35679043198695676
A549_untreated_t35	A549	untreated	35	A549_untreated	1.959837592859294	0.9496494003165887	0.38052005860467053	0.7429816769267175	0.6854514338098688	4.561001584540208	1.2567766918679695	0.9677140930860032	0.38544568360857895	0.7901471563732086	0.518770812769142	4.357479531192581	1.8980757707626665	0.9512426892553068	0.38089014990691816	0.7432052881830895	0.6819802452666991	4.562241150853158	1.3527459296460613	0.9652486957743247	0.3846464047059223	0.7812168645768705	0.5442613704157679	4.388934585593361	196127.07328640862	638.0718550645137	653.980347992507	209.89979584047308	77.84894856851997	82.89429112429295	31.06798910214216	0.8004404809607819	0.4853942984077264	0.2092447877277962	135.0	3.109916764716427e-08	0.26141205087058594	A549_untreated	0.6036857948128342	0.8322748771542521	-0.7767589191139457	-0.996814547961379	0.9223862757301161	0.8803991456627168	0.39645106168568167
A549_untreated_t36	A549	untreated	36	A549_untreated	1.920493587322145	0.950594425560114	0.37575974111476856	0.7456379456727692	0.6763287258673368	4.570520518254989	1.2162958014286445	0.968711280735899	0.38085551363894765	0.7930441592207106	0.5096562002158382	4.36512388580704	1.8738820216491485	0.9517966390458853	0.3759537929796466	0.7450940264216965	0.6746075995549922	4.573762116884536	1.332370625417545	0.9657253026727056	0.3800183422845113	0.7849454195411157	0.5349504085513135	4.396209553837315	199180.69513086928	613.5421422555028	647.5441061893371	223.13107761491568	73.9375396470775	80.08213532114276	31.58354921891188	0.7875693993596206	0.4954840424241568	0.20382094744033874	135.0	3.9586785239853615e-08	0.2587974438901096	A549_untreated	0.5194542839254557	0.8569693048653901	-0.8928270216691326	-0.943501574411492	0.8555333113306263	0.900507441745808	0.26107823355746573
A549_untreated_t37	A549	untreated	37	A549_untreated	1.8597383009147708	0.9522038966115125	0.38332530301894285	0.7489715365195537	0.6654130183541948	4.519381982617661	1.1917327287772912	0.969373346876729	0.38821819975401844	0.7948483234796926	0.5037678661489421	4.317609675618405	1.8469172431688783	0.9525376744205514	0.3836620516388173	0.748142582614272	0.6663239477304667	4.5216699755771765	1.317817918296797	0.9661330503990475	0.38742321113881717	0.7873051026056991	0.5295480029574933	4.348795121665135	197333.01878702096	619.6059261718787	640.6704059743824	203.43187439383715	77.72544185330804	79.97276744444383	27.531445091509745	0.8095241825626883	0.48896308035148506	0.21003428895615914	135.0	3.2051224618858066e-08	0.2594540020920183	A549_untreated	0.38938340022611967	0.899026347049437	-0.7083602467441263	-0.8765943230631723	0.7755409000456946	0.7924797102096219	0.17893644822997945
A549_untreated_t38	A549	untreated	38	A549_untreated	1.7328418465859219	0.9552210087262665	0.39726321111129587	0.7587380805841409	0.6346599780124359	4.4266677237849485	1.1115047272424963	0.9712783052179943	0.4020708325341124	0.803499302650209	0.48030815986254727	4.230029798407148	1.7297665504421924	0.9553038313554718	0.3974589986745763	0.7569282249612537	0.6403953171542704	4.436272076077427	1.2360850026095689	0.968059104653883	0.40096777412741175	0.7943219941785032	0.5097339165215631	4.267404485975888	189923.53831442297	592.11128456277	593.7777157694084	193.20426031287323	70.49848222725966	73.43293767800533	26.40558129536186	0.7987507816761159	0.49184989889647285	0.2011001121661343	135.0	3.6972017024072515e-08	0.25176828214695635	A549_untreated	0.11771100875398517	0.977866417750893	-0.3685201942056736	-0.6805736808886611	0.5501766853744686	0.596625234950736	-0.0893553641529186
A549_untreated_t39	A549	untreated	39	A549_untreated	1.7113614008347586	0.9562328220640406	0.40258882194456325	0.7615191138894417	0.6250055384724448	4.3986423343154275	1.073495563948916	0.9725464088066613	0.407266391571657	0.8075427323395453	0.46788874982001033	4.198302143909267	1.6847067162856637	0.9569160114703696	0.4026683930691496	0.7611097177798469	0.6264265461633886	4.406620456909953	1.2304287628900226	0.9685329968904134	0.4060298013396745	0.7966670283766721	0.5030182869421703	4.24326102826902	190710.43048850633	565.5017825268365	586.7052618489938	191.37696107260044	71.05494895324105	68.70286758949482	25.926226681946478	0.7894270004776869	0.4786296692366321	0.2060788467438114	135.0	4.0714258203799845e-08	0.2610486423939286	A549_untreated	0.07172356097248095	1.0043060832497974	-0.23866886692005956	-0.6247566046732985	0.4794270892096137	0.5374229286648954	-0.21646244786569768
A549_untreated_t40	A549	untreated	40	A549_untreated	1.7123945828397653	0.9556297926400403	0.39441241145859857	0.7589265090228904	0.629210056399286	4.430714215455435	1.1109210680420474	0.9712156094930381	0.39921731412080624	0.8048037321598562	0.4751783863575594	4.232167975137015	1.7206033126513587	0.9554198530977356	0.39424737580258656	0.7558272930564224	0.6390023156741085	4.445625394213744	1.2225956789509618	0.9683220775378117	0.3979272684629015	0.7937171921497586	0.5071674964477412	4.272688670958537	192593.00092743195	577.7591844224082	583.7371276709401	187.9963094498868	71.25836298369232	75.88279977318432	26.993748631675146	0.8024943778843234	0.4747810599365089	0.1982806332091849	135.0	3.279105296825408e-08	0.24708040164957557	A549_untreated	0.07393549847389251	0.9885483385538848	-0.4380296139356538	-0.6767918043801084	0.5102386080098216	0.6051732567193459	-0.09130718872422458
A549_untreated_t41	A549	untreated	41	A549_untreated	1.6804853558254327	0.956706007233024	0.39524495801716064	0.7595406838017273	0.6255128896217143	4.414954690513873	1.0992838541666659	0.9716800788703935	0.39991628293215536	0.8052757524688742	0.47412320752164505	4.2210622723478926	1.7270115975050684	0.9555094901279689	0.39501821053295866	0.7575887697497514	0.6352101691117878	4.429459810305491	1.2045708198051948	0.9689676597335558	0.39890755585752463	0.7963593650502322	0.5000211377164501	4.252804329648944	193729.93250963706	599.9350050855271	557.9803446118422	185.34309910838127	70.41559491365354	69.07190004798073	25.309498162830888	0.8155288566422547	0.4770247896423795	0.20943170750659415	135.0	3.477753149018686e-08	0.2568047786425108	A549_untreated	0.005621091591050322	1.01667087141763	-0.4177301066977152	-0.6644649327908491	0.4831450563454484	0.571882007599529	-0.13022339182021508
A549_untreated_t42	A549	untreated	42	A549_untreated	1.710284230900981	0.9560909815009057	0.3942737557993351	0.7588634135156046	0.6290182127336436	4.434504690006318	1.1260167130919223	0.9710921113632592	0.39867804895421843	0.803265086050248	0.48011554730217676	4.243261984180256	1.7764064601850236	0.9543962430554173	0.39376218282200626	0.7549558634938431	0.6455315953223901	4.4563971899217805	1.2165150108325598	0.9687687757657651	0.39796928871151616	0.795159046638485	0.5039719385123282	4.274370586051165	193523.80842830826	603.8260151695091	560.9732103775373	195.40833756530674	72.46468198042369	71.90185787080598	27.890555572422983	0.8116307883268818	0.48416725249076387	0.1948727379257816	135.0	3.565862112972925e-08	0.24010022873515882	A549_untreated	0.06941744979325991	1.0005996515361042	-0.44141037568387503	-0.6780581706376807	0.5088327406039754	0.6131804544631679	-0.04082558763681167
A549_untreated_t43	A549	untreated	43	A549_untreated	1.6570955208904554	0.9583385138900228	0.40733545429658014	0.7647040336898839	0.6141595398382902	4.36990978962167	1.0826210383044912	0.9727822133133623	0.4115799688294303	0.8093179357150866	0.464942640482209	4.17653656934006	1.7386846157435503	0.9562894000335849	0.4067904470387535	0.7607602677907503	0.6305507598027779	4.389500568723527	1.1973711841337749	0.9698973211110704	0.4106132311846306	0.7988910237997227	0.49554734590705835	4.21652778364149	192295.18972063472	581.0818282591985	563.0623970795331	191.42569000005327	71.27126930108628	65.80519354809906	26.515579689714713	0.7940558966011267	0.48277429139513717	0.2056502304611101	135.0	3.762470867670597e-08	0.2589870956709401	A549_untreated	-0.04445416406941564	1.0593298563552433	-0.1229344412658139	-0.5608332741248087	0.3999455180430589	0.47672679050127115	-0.1859457952397554
A549_untreated_t44	A549	untreated	44	A549_untreated	1.6725452633160558	0.9582198403162071	0.4100083239187376	0.7658871931567041	0.6118661257606496	4.365930480796921	1.0917094203279576	0.9727300162232566	0.4142823711203957	0.8110724302182483	0.46144283278373277	4.170813201955588	1.7324127726851108	0.9567271749305877	0.40972246427191955	0.7630909411383945	0.6248220904512806	4.382876357054203	1.1822057133413966	0.9704694948827047	0.4134234695484749	0.8006273771514143	0.4900996792536449	4.208702061689337	192515.9014143872	583.6565510423112	554.0912565386244	190.81256269971902	68.7564945530101	63.741148751544074	28.432439904979223	0.8084738608864064	0.48022555408160944	0.201058788173861	135.0	3.6632889530652446e-08	0.24868928718786434	A549_untreated	-0.011377838220986194	1.0562288005793343	-0.05776338784777713	-0.5370865243075553	0.38313893707481594	0.4683206893084598	-0.15555318370690496
A549_untreated_t45	A549	untreated	45	A549_untreated	1.6976225716585611	0.9573140560162722	0.4008290061485403	0.7617408064854486	0.6224974682558233	4.412173969806851	1.104703303550567	0.9722240902245296	0.40539704186967934	0.8077479866436641	0.46986302894083903	4.214732518781236	1.7361121412148617	0.9563504428600621	0.4007016295616101	0.760055687100101	0.6306608321590149	4.422370470888856	1.2035501949046623	0.9697387511049541	0.4045034030757339	0.798634114562039	0.4953100486241698	4.246277920574501	195201.13309603417	570.8681440487588	579.786647938092	192.78261063432006	68.2730082822594	70.11484866491604	27.25181375104411	0.8126616942913868	0.48742878683287966	0.20105790600583676	135.0	3.3746366447546223e-08	0.24740664832387896	A549_untreated	0.042310126231017355	1.0325597768470287	-0.281577450375748	-0.6203070957428901	0.4610474666283082	0.5660078669681736	-0.1121001197766806
A549_untreated_t46	A549	untreated	46	A549_untreated	1.6400127061133742	0.9590621980689131	0.3993148433211838	0.7613843784734386	0.6188346472609659	4.417353399580681	1.088295962102414	0.9728350535395205	0.4037387259034176	0.8076612828644494	0.4684755244755249	4.221906829923279	1.7418438641317702	0.9565233462160391	0.39898731798307263	0.7595397618309406	0.6318118170138437	4.432416380320101	1.1749478908188575	0.970672135467371	0.40287333559217287	0.7978797006865321	0.49440830137604286	4.25434551639669	197584.63935885747	598.4597117372743	538.1042866385151	188.6841754016965	71.02658950938192	62.85308280900285	26.27016105129304	0.7985472053009057	0.5172448036779764	0.20871067889865683	135.0	3.5516765984681314e-08	0.26136298206692893	A549_untreated	-0.0810267315860644	1.0782404270132688	-0.318496417798336	-0.6274608286642939	0.4342056074880779	0.5769491667559878	-0.16696818690160906
A549_untreated_t47	A549	untreated	47	A549_untreated	1.6263394683026593	0.9594822638384218	0.41355050427350043	0.7684503471632591	0.6032310838445807	4.329319563149465	1.0725957327899063	0.973279015359094	0.41803832046580813	0.8140906104235769	0.4529744723919475	4.1306003366909545	1.6508570902883535	0.9588747357841385	0.4139468686689904	0.7705450448753258	0.5997723966159324	4.324565882538818	1.1624347837940083	0.9710409047376869	0.41723381483714744	0.8058445223716133	0.47699925369828355	4.1619508920299495	192479.24332589653	568.3718116278311	571.289678632514	176.77448702382642	68.80044519630135	68.21881297440817	23.96030466719614	0.8038349875973368	0.5139184383953853	0.21587411156822373	135.0	2.7400418635901632e-08	0.26855525686120174	A549_untreated	-0.11029974189081054	1.0892171536670043	0.028603572666457026	-0.4856424217637629	0.3198596834321927	0.39098186187387235	-0.21947158841352307
H1299_treated_t0	H1299	treated	0	H1299_treated	1.0116492472315537	0.8435482737675284	0.49700023148028133	0.8840827383626633	0.31746920492721187	3.0609789822373794	0.7641127308066084	0.8818141991318227	0.5025839893295942	0.9000516694896034	0.26008940719144813	2.9733640595557915	1.0256653401318239	0.8413399673200933	0.49674481943555254	0.8826728880859035	0.32012498445466986	3.0683515763296647	0.7604742468415943	0.8823769657551414	0.502418508964479	0.8995021120620933	0.26105344995140933	2.9770110155591945	20832.209481672155	292.5149163463369	306.3476841366047	114.88894513668188	55.12973992362966	60.30974576961776	27.01197655117351	0.6120323604452257	0.4089260476043376	0.1830744974405986	45.0	1.5168425686405762e-09	0.2991255189634421	H1299_treated	-1.4262889336783189	-1.9402506374682527	2.0633106097885734	1.8351719245583928	-1.7742585146224832	-2.288327470386463	-1.2510747956244317
H1299_treated_t1	H1299	treated	1	H1299_treated	1.128162023695163	0.8402935581781416	0.4910787145810417	0.8759064237619762	0.34510086455331357	3.1344398880541218	0.8151154227899977	0.8846036728630483	0.4967573307487076	0.8928414611323422	0.27923990650914143	3.0420427906649	1.080485345200175	0.8470286771957072	0.4911805726160223	0.8753297525247576	0.3406860783403511	3.1361949226483556	0.8277943201101389	0.8828087145761803	0.4968541604916215	0.8928563311765862	0.28021643774213195	3.044948196266023	22404.02446178025	337.6620131980689	332.6121551427048	116.88963439744401	57.313255365114514	61.88996791572226	27.941120402260346	0.6563345040161974	0.42600270503424187	0.16823912996069407	135.0	2.6518875858618373e-09	0.2563313812259094	H1299_treated	-1.1768469395237915	-2.025299517795099	1.9189296452413174	1.6710681814074382	-1.5717683802326394	-2.1331447903766856	-1.0805158335805416
H1299_treated_t2	H1299	treated	2	H1299_treated	1.0828640629730566	0.8533275599188946	0.5134517060854729	0.8825469501915071	0.3273085074174997	3.04011994116252	0.8002664123639551	0.8916021639269703	0.5185471462497879	0.8990867793421525	0.2657009218473272	2.9521875519819165	1.1019601907212586	0.8507344589230809	0.5136295210193406	0.8819569105286249	0.32891848936653273	3.04287768760008	0.802869987738976	0.8912495039473125	0.5186363574269718	0.8985066065960384	0.26660914581535766	2.9544371906717557	22487.504570393954	336.5335044346183	298.18181711913434	116.20705778996258	59.353016516726846	63.843430698844024	27.879424913215047	0.5864429728213223	0.38452432994829894	0.1892402496224708	45.0	2.108959976339647e-09	0.32269164845143194	H1299_treated	-1.2738252623876776	-1.6847083896965434	2.464437519014695	1.8043476962988159	-1.7021542070810478	-2.3323912055179856	-1.1301726596647326
H1299_treated_t3	H1299	treated	3	H1299_treated	1.134324249931186	0.8486489529247588	0.4853059183400459	0.8740189355592194	0.3494276323246064	3.182811799777417	0.8264255415600809	0.8897267085648888	0.49088867020977267	0.8913043679077487	0.28399119256548855	3.0911180826847366	1.1167071393880512	0.850988215973806	0.48531902324956894	0.8736690337061631	0.3471588149587178	3.1828929430034503	0.8381633908622875	0.888160480015757	0.4913134997873607	0.8918652993876082	0.28305216462131266	3.087186183377326	23693.06333784004	338.46224874872473	358.8922324063917	110.98444173552019	59.950720117380236	62.99023595877444	28.807587664070574	0.6220524399148183	0.409493873076638	0.17011905375070802	45.0	2.0780785818813175e-09	0.27348024512853536	H1299_treated	-1.163654240427611	-1.806964935748718	1.7781748515639113	1.6331851137476343	-1.5400609909792227	-2.0309614206651387	-1.042693474740213
H1299_treated_t4	H1299	treated	4	H1299_treated	1.0405980066445184	0.8540258780607911	0.47107886858920645	0.8677922037995303	0.35475083056478457	3.2561764688861743	0.7920601303932553	0.8888883323599911	0.4776906374294867	0.8865663777772914	0.29108425729828485	3.1530602714181026	1.1000764068832638	0.845677396260928	0.47099698877519747	0.8664305086846286	0.36148760879675784	3.258841742022461	0.7608654125659227	0.8932643853720692	0.47759382414470225	0.8869720011661907	0.2869149952244504	3.1543222286476476	23643.14753392263	320.63780746720505	299.4969750656047	108.42845130996545	59.67250980190142	56.05261686412262	24.390325146608323	0.6348822753703961	0.4312503270791583	0.18211401409043246	45.0	4.347346935760312e-09	0.2868469024185397	H1299_treated	-1.3643125865733734	-1.6664606582284285	1.4312848231065476	1.5082107164469167	-1.5010515669481288	-1.875982036137419	-1.1576154255410493
H1299_treated_t5	H1299	treated	5	H1299_treated	1.0234801478316884	0.8479700327141724	0.4678706650910229	0.8688612920657384	0.35164276268945144	3.2342698628777766	0.762196982539413	0.8867780879621224	0.4740906063876882	0.8864785613531534	0.2886082386845228	3.1384700436205777	1.0700083060702108	0.8410500045892638	0.4678304207845816	0.8684109717489608	0.3541776142932209	3.234883132605898	0.7688760806916424	0.8857859293983811	0.47445574312445965	0.8879476491419117	0.2853704017630108	3.133741335445619	22517.280145927532	341.596752688858	279.4141982987717	112.43024937281942	55.8674226940869	54.410880662475456	24.784526053902436	0.6606376468063849	0.430179025252312	0.15754868937963934	45.0	2.2618085342352007e-09	0.23847973263596436	H1299_treated	-1.4009601798033022	-1.8247057804264935	1.3530610295392096	1.5296679859884743	-1.5238280881663642	-1.9222587025153426	-1.2574812816996495
H1299_treated_t6	H1299	treated	6	H1299_treated	1.1535202812794794	0.8357547334179142	0.46751895943680194	0.8687016411009665	0.3623531429551503	3.2336448696256994	0.813644782877134	0.8841454926801081	0.4738409296177777	0.8874621686605317	0.29078342594498174	3.1362903562552042	1.139530097753387	0.8377402260662757	0.4661956086611561	0.8662330852344822	0.3642428399931402	3.242566067518411	0.8667421280098778	0.8765849860686173	0.4730100994297151	0.8858132601305664	0.2976778486657061	3.1436326791774833	23204.584206535783	330.5618155819102	359.49968021875554	119.8493471419885	57.40359614014768	61.48056706821127	26.766751787281137	0.6218744485932252	0.4134200228534122	0.20418776120477877	135.0	2.9222970798157877e-09	0.3283424197065543	H1299_treated	-1.1225574913439031	-2.1439034182759484	1.3444855914450176	1.5264636913647662	-1.4453403545769192	-1.9235789711230742	-1.085433825304587
H1299_treated_t7	H1299	treated	7	H1299_treated	1.0887809802283483	0.8416927950621854	0.46503839962681126	0.8695888310064387	0.35437552213867973	3.2326946685175804	0.7823559612589953	0.8862442934652429	0.47148081001985764	0.8878182615704681	0.2860151239590314	3.133760637962262	1.1154890358510263	0.8378043185850123	0.4644830144763205	0.8686643479580514	0.35546467107553065	3.232429827551672	0.8409895837865583	0.877718878580461	0.47116401270080194	0.8875774146372031	0.29120147584778555	3.1361079029368404	23111.1229981956	359.1135496240652	314.64797508846317	115.56299489729525	58.57420461436003	58.80338423127908	28.17175436772583	0.6873501740445858	0.4447211033590524	0.18354681869294534	135.0	5.497490174424186e-09	0.2670353854904813	H1299_treated	-1.2611577448483604	-1.9887360986478133	1.2840035183414853	1.5442701471439382	-1.5038018995256126	-1.9255862259052847	-1.1900673011317884
H1299_treated_t8	H1299	treated	8	H1299_treated	1.055232712178752	0.8419963980023973	0.4613813066890171	0.8705197001474034	0.348759162766051	3.233816876280283	0.7767945457114603	0.8836870163051306	0.4666339905660727	0.8858651384000409	0.2897944044086479	3.149323162840367	1.1031333898544569	0.8348228155105153	0.4604060769778425	0.8678180730470598	0.35643634308322736	3.2421273462810944	0.8189910979228487	0.8773687344422626	0.4675319446899929	0.8872034840728867	0.28977674155715744	3.1428221824408826	22920.470439208177	366.6807025524012	296.86449175352095	93.33509536674919	58.78935916207821	56.41880237875725	25.815447778609617	0.6079785597329378	0.4299151689466008	0.18504560908244855	135.0	1.1857154658381824e-09	0.3043620636289085	H1299_treated	-1.3329811717438276	-1.9808026588679561	1.194834709946211	1.56295327247319	-1.5449596649126383	-1.9232156152218498	-1.208665324616338
H1299_treated_t9	H1299	treated	9	H1299_treated	1.0108803165182993	0.838278785227238	0.4675566790038279	0.8729849870635101	0.3396094290240978	3.171388118135911	0.7347957004306559	0.8824465140205555	0.47406122652646787	0.889973415860488	0.2779314449774167	3.07859564622399	1.008464413574574	0.8386652827704669	0.4666753364630759	0.871545499763724	0.34074735432367836	3.176575114670655	0.7683029305696578	0.8770859876782723	0.4743966724212696	0.891725171636381	0.2766359721298271	3.0746102511644215	21291.519513445433	290.97894393355404	310.6857781179544	92.33069851502822	56.01242726402244	52.99259250037846	21.570495977602373	0.5828734107468809	0.38333509808712407	0.17273261345414032	135.0	1.0764678333715342e-09	0.296346702850632	H1299_treated	-1.427935136063177	-2.0779474923664956	1.3454052861047108	1.6124331213576972	-1.6120106795860114	-2.0550934064199797	-1.3491143711189986
H1299_treated_t10	H1299	treated	10	H1299_treated	1.089034222637461	0.8391486524946417	0.46231459025484756	0.8713233327668781	0.3499083013253054	3.2233808728466458	0.7996435955328337	0.8818905752090647	0.4691150435384944	0.889751426251429	0.2840855024697448	3.127273185341435	1.1150519031141861	0.8353033320352931	0.4616489223680877	0.8700424159683121	0.35455017301038083	3.2305763102781335	0.8286922897256895	0.8776000080348726	0.46894073043721013	0.8895131442910912	0.2865249699391862	3.1286971858032007	23032.255126235188	324.39690982950765	321.20416398832424	116.83678259038226	61.6370176570817	63.36690514415733	28.24591507806808	0.5976076794686512	0.4376037421695175	0.18638037776883348	135.0	2.5509765362797876e-09	0.3118774811169582	H1299_treated	-1.2606155786289048	-2.055217015587849	1.2175904300975806	1.57908268131014	-1.5365385557775153	-1.9452611775984299	-1.1322554319288736
H1299_treated_t11	H1299	treated	11	H1299_treated	1.0969408880865237	0.844671699344918	0.4670999849432061	0.87107183008029	0.34988488994153377	3.2150448580403785	0.8333167710093075	0.8820003165491079	0.473502714718492	0.8889381431205889	0.28886349332538347	3.125004953358447	1.0943389976481492	0.8450389338089959	0.4668312995915477	0.8698359729520423	0.353257809135778	3.220085383686544	0.8057239391831454	0.8859075287093263	0.4737117762824439	0.889802696059869	0.2839941700619433	3.1185380562261793	23444.505817512585	323.66896747233034	327.1953976205402	106.29245531347382	58.48402845694737	67.11140958002527	26.83541351247363	0.6282732377384671	0.4148099786859335	0.19175519130318502	45.0	2.2858441866493625e-09	0.30520986695761093	H1299_treated	-1.2436882127503404	-1.9108944357162185	1.334269975660178	1.5740348652344025	-1.5367101189159702	-1.9628706135814926	-1.0196483981695652
H1299_treated_t12	H1299	treated	12	H1299_treated	1.0870861865013914	0.8514738423060905	0.458676150282717	0.8670185369325524	0.3581746388763933	3.2694431822689625	0.8134330845107975	0.8888666010713908	0.46515282044929895	0.8855537056385047	0.2936217008797651	3.1759810613916404	1.1232461256457251	0.8465459868536345	0.45823771493890647	0.8652694001822064	0.3646558906848856	3.2791632197088663	0.8243968275126631	0.8873687052419992	0.46526995208151145	0.884929893679926	0.29573780325246585	3.1767128158325466	24761.308468334315	326.1667352211447	296.84819225761186	108.62052633171854	58.601435175882166	62.775139076606855	27.161141542504616	0.580685560466332	0.38822970659079137	0.16862260068981988	45.0	1.463698226367458e-09	0.2903853861191311	H1299_treated	-1.2647861256986335	-1.7331478318171532	1.1288764263106534	1.4926827389872095	-1.4759612388779388	-1.8479567332259834	-1.0861417693801763
H1299_treated_t13	H1299	treated	13	H1299_treated	1.073231633568725	0.8564917872194449	0.47863360760043344	0.877030071313885	0.3360618001638642	3.161871987413704	0.7652557979835811	0.8976759205126073	0.48490530595124043	0.895400536853407	0.26901707400817776	3.0670295563777334	1.024918252834811	0.8629607657970305	0.4784842402004491	0.876121057790087	0.3326699911814507	3.1620373275758604	0.7795205543590225	0.8957685477503554	0.4852001725316363	0.8951383798525923	0.27046852077285616	3.064517202989271	23946.640956806328	277.7339901142964	316.85362594721477	108.55675085278585	48.85638779651633	60.21192861189602	27.730578735027233	0.6161770596728696	0.4037495582835942	0.18135450042272913	45.0	4.112600233427795e-09	0.29432205820679336	H1299_treated	-1.29444731322276	-1.6020240562669257	1.6154877096141922	1.6936204899053449	-1.6380083885327226	-2.0751957813141777	-1.2472522454085644
H1299_treated_t14	H1299	treated	14	H1299_treated	1.1649584487534625	0.8623243627573796	0.469362991512256	0.8714186760684792	0.35426285010772485	3.2473730267256986	0.8341643582640806	0.901417849098416	0.475435161814032	0.8898563439771068	0.28556478916589717	3.1521424713314645	1.1019714061465997	0.8697692476659424	0.4689343065590395	0.8708210062659147	0.3492512965727387	3.2508971640408637	0.8438904278239456	0.9002684151199315	0.4754853298074878	0.8896506903048517	0.28593413357956254	3.1528433588463805	27050.712334904045	304.09304611766623	346.3852944644903	129.53624971234632	52.393448050684086	71.18682480077011	30.48714531207667	0.6256933946329399	0.410965338159942	0.16630556929306936	45.0	7.966886560177477e-09	0.2657940306220297	H1299_treated	-1.0980695391142612	-1.4496131910777639	1.3894475723429063	1.5809962809502267	-1.5046275819130894	-1.8945788902407663	-1.0168139673426035
H1299_treated_t15	H1299	treated	15	H1299_treated	1.2905356668311772	0.8554543442162821	0.4629334376182033	0.8658263592714962	0.3765384761398584	3.3111288580224274	0.9321894928636495	0.8955846854067778	0.47008470598065105	0.8869029668772849	0.2991193440631644	3.2026925618189503	1.1635353328323184	0.8696649533164333	0.46414121907217504	0.8676008238143296	0.3598187242376616	3.297350935565355	0.88808077740662	0.9005253390356891	0.4704365560319501	0.8866149331837906	0.2958244761615547	3.2007245468172276	28281.520506122262	328.7777806445885	422.30441385250066	125.59563805585144	59.62460949577547	77.57878061995369	30.031430390300475	0.6504762469815892	0.4678949290729826	0.19405844403128392	0.0	2.4262303594998552e-08	0.2983328675440111	H1299_treated	-0.8292214981660081	-1.629133449821813	1.2326794319106642	1.4687549883764601	-1.3413874953638263	-1.7598977199383068	-0.6890064622611038
H1299_treated_t16	H1299	treated	16	H1299_treated	1.2114570361145711	0.8724752755843165	0.45796647632237125	0.867359166875673	0.3656439865655314	3.334510727425048	0.8349384132351161	0.9121093918431048	0.4643549617953471	0.887175531674953	0.29021253471802916	3.232679062587663	1.091965734556021	0.8850535964385154	0.45786431975282327	0.8667269990074697	0.35583229555832363	3.3354739316215958	0.8600712474338843	0.9094637594857715	0.46451231623651656	0.8857819450846762	0.29465040454051405	3.2367954768770577	30352.51323282495	288.1957273848391	393.13306170191316	113.7467098327208	56.44370222378292	70.60587876396407	25.60882741034737	0.6363589963596683	0.42798363597231903	0.17724017477991474	0.0	1.0183099182168637e-08	0.27852230548138446	H1299_treated	-0.9985207968323702	-1.1843599772357971	1.1115728514577385	1.4995193947943015	-1.4212244174982591	-1.710504629597317	-1.0142254370652661
H1299_treated_t17	H1299	treated	17	H1299_treated	1.1580109090137334	0.8834726763859851	0.46703751430845064	0.8683643439171446	0.3559649383449714	3.3266637929965928	0.8566577048252446	0.9138004891396884	0.4729126268484754	0.8878155838709869	0.28887788311872103	3.2281635108691202	1.158490592738827	0.8834347404152932	0.4666830555577181	0.8663991045562752	0.3605538927451939	3.334442847968985	0.8435545493137108	0.9151189686087435	0.47314883199280716	0.8872402696124146	0.2879864157351071	3.227121423736976	31077.364850467373	348.70742951161213	331.51929483084774	114.26800681653033	56.73868042322029	62.620807338914105	29.222238107083335	0.6726935402623745	0.4376519796166743	0.208252563707577	45.0	4.2964568019659445e-09	0.30958014495925	H1299_treated	-1.112943514481994	-0.8969872102458278	1.3327467898523269	1.5196939261193338	-1.492154350823566	-1.7270809064745232	-0.9415935879239038
H1299_treated_t18	H1299	treated	18	H1299_treated	1.1597757433823028	0.8843705459566314	0.4594603653279371	0.8653792238590705	0.36299765807962564	3.373701548767528	0.8224004542550937	0.9180127076648356	0.46563025429888494	0.8861807465626668	0.2902548087160196	3.2713298691712343	1.1406990941874655	0.8862896687294514	0.459099787984862	0.863528454767811	0.3660448079052731	3.382756120487783	0.8406274398466895	0.9161956109106261	0.4656922969939228	0.8840472378255787	0.2950528781318761	3.27642116495957	31953.527967905953	307.80658866921686	364.76753305954185	124.32173507003937	54.40778051519513	57.07830826861337	30.725588354369783	0.6691833642490813	0.44753685339893773	0.19143698364924996	45.0	3.6555832386787922e-09	0.2860755270927415	H1299_treated	-1.1091651837477168	-0.873525006079042	1.1479974938627673	1.459780701248585	-1.4406172233594219	-1.6277158779464447	-1.0561538370500738
H1299_treated_t19	H1299	treated	19	H1299_treated	1.2326488648526857	0.8827000785922401	0.4452210559413616	0.8606064783140541	0.3775280265900515	3.4746742897816842	0.8644152551325841	0.917747719940174	0.45128794488744045	0.8815158439891025	0.3011022291087084	3.3693138599277033	1.2665962242885296	0.8794886241746054	0.4443459718932507	0.8578714668018295	0.3859397013243167	3.4882221802625177	0.942972849244638	0.9102726769057466	0.45135931258105216	0.8804147377622326	0.30963834207838875	3.372191016901749	34483.68677475732	397.3790348030052	397.91469353837334	129.04054535388627	64.88067515125856	62.33102611946361	32.20622309734795	0.6236199329640076	0.43919887644138056	0.185084861590398	135.0	6.619820461353129e-09	0.2967911251821391	H1299_treated	-0.9531512486964406	-0.917175941179884	0.8008085457092019	1.3639887158254187	-1.3341358786909048	-1.4144157506978259	-0.9156514331675627
H1299_treated_t20	H1299	treated	20	H1299_treated	1.2750553820695538	0.8915701062396194	0.4441378445481691	0.8583851493552077	0.3852857180985933	3.5547364111118958	0.9015919634215522	0.9233417859632089	0.4497480235270415	0.8803112235668566	0.3062443680539328	3.4455059452298786	1.2921741452991469	0.8901510972533689	0.4428233643275719	0.8562618631274458	0.39147970085470185	3.5702216889218237	0.9323498982077898	0.9207265803670713	0.44924169591783375	0.8788314066053232	0.31187798284550955	3.452319211213053	38306.085004846216	384.10532247825586	365.2933832374704	153.21902064536752	69.90086740782147	69.36071266570637	33.31877242022756	0.644138582943841	0.44595129116015564	0.1981949492393808	135.0	8.191469217874327e-09	0.30768992028639336	H1299_treated	-0.8623632120468486	-0.6853935014675699	0.7743972209728349	1.3194052555845812	-1.2772860181549963	-1.245288315946557	-0.7913281762688881
H1299_treated_t21	H1299	treated	21	H1299_treated	1.2749109904277145	0.9012245848143422	0.4176585274418204	0.845704803000209	0.40977134726759007	3.742897226927694	0.959918205875277	0.9256408157022438	0.4233298357218176	0.8694908039314151	0.33138649060436776	3.626916641544981	1.3644464945882893	0.894321655381171	0.4166530562334534	0.8435664764683753	0.4215853405801469	3.7556678550045275	0.9432386196573208	0.9269328845660295	0.42323398028255926	0.868125106490343	0.3330036620245388	3.633203879941872	43294.19974766268	444.5202937937298	371.6710341309426	134.95770108209277	67.16254241353774	61.3630412244784	32.43593330864814	0.6559792242431423	0.4725920627742271	0.1849222993704122	45.0	9.515939705471684e-09	0.2819026769998279	H1299_treated	-0.8626723398538827	-0.43311259692488097	0.12876715532897973	1.0649027807004805	-1.097850602109032	-0.8478075151521441	-0.5962784056397717
H1299_treated_t22	H1299	treated	22	H1299_treated	1.2504986039090558	0.9125143770993848	0.4380046135779229	0.8504254078317933	0.39884793167366717	3.7167656172358887	0.9709088775450327	0.9320825961912577	0.442661823867717	0.8725485088477347	0.3272897963973478	3.608298590139773	1.3708959866652592	0.9041142565823764	0.4368093679493149	0.8442868372215394	0.4218051202591827	3.7398160986238542	0.9136536994660558	0.9360877331713241	0.4426991339094551	0.8708865008054134	0.3254943378513172	3.6106383456479616	47294.689763347524	416.0509089086067	363.9102705109129	136.9314623992415	73.47936661491498	64.2566951572734	31.671642007704826	0.6863254231381617	0.4526019510926805	0.17989033903339727	45.0	2.123416949450453e-08	0.2621064774358274	H1299_treated	-0.9149367743658117	-0.1380993564142312	0.6248541531503049	1.1596482694240158	-1.1778994996975125	-0.9030093014609052	-0.5595243152327548
H1299_treated_t23	H1299	treated	23	H1299_treated	1.2973912071951275	0.9146475136387814	0.4372209049634518	0.8376862091393604	0.43193117702921646	3.8218343700867368	0.9687325391681384	0.9362748512623039	0.4419432897158501	0.8641765598383621	0.3457635831303223	3.695727628045165	1.3849730623924164	0.9089021688396107	0.4360142652937806	0.835392156885689	0.44533118726667104	3.838095154761455	0.9674027222135325	0.9363623292604083	0.4418163209022045	0.8615634272008491	0.35083700243613625	3.704466851384762	50945.4481344829	422.58483227322637	393.4459875190722	141.66306300781946	75.75141346491056	67.96378181300601	27.819299380864702	0.7163531729998488	0.46173308666791824	0.17576860029144278	45.0	1.408009743166245e-08	0.24536584315719906	H1299_treated	-0.814544484096871	-0.08235842628455903	0.6057454336099004	0.9039645913526845	-0.9354590929776337	-0.681056543440822	-0.5668022450867374
H1299_treated_t24	H1299	treated	24	H1299_treated	1.5142480154929883	0.906042225081536	0.4358337658102392	0.8285961565043679	0.4702377152099429	3.902742753294305	1.0942926323071616	0.9321061130397434	0.4410504387997027	0.8584825135781364	0.36766623207301247	3.7589496198681935	1.5220362800204421	0.9055761241119433	0.43593487003666925	0.8300174150479803	0.46644523931187204	3.8944656039709478	1.1029135513397026	0.9315712399308438	0.44092336145526867	0.8550221775179999	0.3753824867626329	3.7715300183900884	54174.368074618265	494.80392268231464	512.2871338414335	167.1848075419761	75.5592162445579	79.52333852852048	34.647869157215084	0.6975679355856144	0.4552569966545142	0.1897026420384418	45.0	2.6390565959090686e-09	0.27194862659388835	H1299_treated	-0.3502761321646733	-0.3072229763760233	0.5719236118858393	0.7215215548878046	-0.654741388388592	-0.5101414206035128	-0.14691462098053232
H1299_treated_t25	H1299	treated	25	H1299_treated	1.5291824895043244	0.9115670541780853	0.43315865531648523	0.8272410463417091	0.4733625241726206	3.9614962841084527	1.0777433677099924	0.9376801545471761	0.43800256512338104	0.8564158132322076	0.37020555839522096	3.8186870001970137	1.4973132832080212	0.9134278398050715	0.43296248245706237	0.826779077321943	0.47096741854636576	3.961456106153967	1.0738146065726584	0.937907332736563	0.4377853559577835	0.8536975478645622	0.3749561522194495	3.831151436444934	58752.76558259951	471.48158190606586	505.2830976914579	173.69960497268366	77.00669162015815	77.7239473634426	33.559174464028644	0.7207644928290723	0.4605168340693792	0.19181678759655973	45.0	7.438764109308564e-09	0.26612962972643084	H1299_treated	-0.31830294354016064	-0.16285382467781892	0.5066979205755132	0.6943236471586282	-0.6318421852514237	-0.38602737286060435	-0.20225729570056777
H1299_treated_t26	H1299	treated	26	H1299_treated	1.5198549251163342	0.9137012856927723	0.4278657034716028	0.8199795238631354	0.48718374848472956	4.022892982807161	1.1001256520952598	0.9375394823222807	0.43235168799600127	0.8492579798276949	0.38635330240107907	3.884780547081376	1.5898376369327083	0.9097440890831207	0.4271969453939284	0.8196348060389759	0.49316314553990637	4.029422969270765	1.1171791349073246	0.936571257135803	0.43233785200860647	0.847974314069652	0.3895899439210295	3.890099138232889	60719.98990794586	526.1367172599978	505.55240949130723	171.04187678844704	80.49843420966988	76.85375860581357	34.19826599306528	0.6715446638775459	0.44854103409627016	0.20132949651887824	45.0	7.652953896178089e-09	0.2998006050057604	H1299_treated	-0.33827230940856157	-0.10708428178003235	0.3776428987508803	0.548580353522567	-0.5305575861263165	-0.25632975830101257	-0.12740832117652354
H1299_treated_t27	H1299	treated	27	H1299_treated	1.4406130268199224	0.9214002737716314	0.4298049565448961	0.8177933638522037	0.4849763353617308	4.0527159962575245	1.033272319053588	0.9436284791716827	0.4339658042536957	0.8484847711987366	0.38186523358250035	3.908979104497897	1.4809794372294383	0.9192088194817738	0.4291033900016301	0.8185555147274067	0.48635461760461757	4.05392460407215	1.0421269036906131	0.9431454057426498	0.4336924065323394	0.8461170376035748	0.387428653868696	3.918523770372163	64695.240971214895	448.86365830439047	425.83415972297854	179.76230536918118	76.61015061329587	72.4005382256823	32.69385269751362	0.7160415032136809	0.43983251787911476	0.17978848158036606	135.0	8.718324958111812e-09	0.25108667692229236	H1299_treated	-0.5079211473436943	0.09409775633471991	0.42492659885469475	0.5047027560423174	-0.5467339355015707	-0.1933300565992628	-0.3509736791869519
H1299_treated_t28	H1299	treated	28	H1299_treated	1.5116459239266287	0.9180282538403788	0.4531201663754972	0.8181935969435837	0.4908198797087691	3.967077941105712	1.0546330164390627	0.9428147644250777	0.45688163945422594	0.8471675466375035	0.38661378615052605	3.8311372566477875	1.5166881953414741	0.9177670370812856	0.4527459402648866	0.8189409140822586	0.4888870369598737	3.96734778784053	1.1091077246102705	0.9398609890633283	0.4564190199010458	0.8449125878061844	0.39529574484040036	3.8414828155450254	62947.07100116513	502.1869501510841	486.9472029111528	169.45700757626236	81.22132422815905	80.2748431782923	31.935174179405756	0.7051107925232217	0.43379713735406356	0.17898771161242513	135.0	8.516697186840594e-09	0.25384338675617485	H1299_treated	-0.3558469453320013	0.005983599593033584	0.9934080439378127	0.5127356842790592	-0.5039113147775133	-0.3742363871369754	-0.2795410109704046
H1299_treated_t29	H1299	treated	29	H1299_treated	1.4926520183955037	0.9235412492086689	0.43153413909064386	0.8073969742465016	0.5094164537557488	4.111011871902134	1.1010205082916298	0.9436049094822697	0.4347998114320208	0.8361499939219372	0.4114169365126091	3.9796945934541146	1.5648746018050144	0.9198503560159801	0.4307790941524785	0.8069055328337246	0.5161752017044171	4.119568329702665	1.0933176332057701	0.9439994564815711	0.43485633833412635	0.8361603167153688	0.4099041638046642	3.9797493875177006	69628.95427946422	510.1390446623593	475.4909862060127	171.53803611867042	84.6238201973478	74.07271880339862	31.198706697161306	0.6953781386714544	0.4324355705752732	0.1712859915935933	45.0	1.0502044241230574e-08	0.24632064493836622	H1299_treated	-0.3965109636162649	0.15004352447528566	0.467088269264755	0.2960407202874751	-0.3676320311978009	-0.0701827836999211	-0.12441581748512792
H1299_treated_t30	H1299	treated	30	H1299_treated	1.5458623659281292	0.9245361004920767	0.4296128777976936	0.8023616876700961	0.5240194159555314	4.157119396973408	1.1540066794304085	0.9436684300375346	0.4327801195898774	0.8315430008796444	0.42387367811096627	4.024444211489648	1.5918859649122792	0.9222984647511177	0.42901312239319117	0.8021188657159868	0.5277177318295738	4.163782874331943	1.1169213542094905	0.9454787095008169	0.43276076998273405	0.8309205069121198	0.4220648288444901	4.024701762611307	73907.9928750207	518.3702430113073	511.63029864598053	173.08362701131702	84.59007713031757	81.00494887088409	30.589996291940075	0.7138769011515799	0.4667746898511888	0.18712649655149077	45.0	8.523060702437623e-09	0.26212712058567866	H1299_treated	-0.28259302602133424	0.17603995501485886	0.4202432524652438	0.19497937231091014	-0.2606187059637806	0.027217176586813475	0.05277613063896884
H1299_treated_t31	H1299	treated	31	H1299_treated	1.547036775323359	0.9277025974633855	0.4034420200825084	0.7897478081951735	0.5511766874558361	4.332447547356838	1.1312567940784453	0.9471355184388186	0.406756364166201	0.8208006304724016	0.44499245209094374	4.1904923518940755	1.6492392807745504	0.922933348296411	0.4024975951218521	0.7877851973230338	0.563477793145843	4.344564513171945	1.1566162320377067	0.9459504528132099	0.4065318463536609	0.8189134459328231	0.45001670911165176	4.196526402743697	80974.02379459517	522.8191369242304	486.82990320359033	185.6375713856724	85.42609000764882	78.64845024862093	31.702127786029443	0.7143226294529477	0.4337103521970821	0.1784655834585915	135.0	1.4797472116051387e-08	0.24983890485909213	H1299_treated	-0.2800787350534985	0.25878359714639676	-0.21786582401693755	-0.058189070757053166	-0.06160497931221214	0.39758958018242946	-0.023302144474667327
H1299_treated_t32	H1299	treated	32	H1299_treated	1.6062459101473456	0.9275654644615374	0.37964246796356593	0.778678012111644	0.5784762807350079	4.474327757322642	1.1495700453652928	0.9481608608482015	0.3834599770657041	0.8130483055169632	0.46100315224832766	4.31852744612403	1.6715779968394928	0.9246232610009665	0.3788315417388166	0.7776706895986268	0.5863270373993537	4.483358716441696	1.204723106205942	0.9456737682111833	0.38293463062495303	0.8091014568894208	0.47456760030393985	4.335836277495524	88241.0194425104	535.0838429134565	515.7227722250302	180.1551711030438	84.88955795234567	83.07113838870664	31.438755917667983	0.7353578000250752	0.4404933366747364	0.16842349385362124	135.0	1.6793962607860263e-08	0.22903611527324264	H1299_treated	-0.1533180045058712	0.2552001785825548	-0.7981567104901042	-0.28036679531187103	0.1384517088016549	0.6973047957525779	0.03793950787087786
H1299_treated_t33	H1299	treated	33	H1299_treated	1.677395344640922	0.9258635990859138	0.359088032427136	0.7687153597661678	0.6045125105256817	4.600786473084018	1.2101143029026926	0.9465166598844856	0.36306839593976614	0.8037044284936926	0.4840276733343362	4.440060806184775	1.680197967672302	0.9257410948677094	0.3586918288057122	0.7690929082687608	0.6029213770486874	4.600248640157775	1.2233268160625645	0.9459327073327182	0.36282214991618755	0.8009321198429422	0.49100616634080263	4.450436217094187	94142.98086775394	566.0074933510801	549.109234374167	183.2261005055251	87.91401154051763	90.69641821555582	28.418153190483636	0.7178780290419032	0.4471363628679925	0.1836204608107257	135.0	6.720037336076877e-09	0.2557822546203146	H1299_treated	-0.000994307811648472	0.21072878294485203	-1.2993237727432272	-0.48032345322556147	0.3292502254545676	0.9644428361056342	0.24040658013169064
H1299_treated_t34	H1299	treated	34	H1299_treated	1.7191294556328778	0.9248325684482228	0.35110307315384626	0.7632993945955847	0.618167721927898	4.659211812343821	1.2407686399621873	0.9457485416094195	0.35529241041959186	0.7988696822625283	0.4950372208436724	4.492858053847014	1.7447602164238356	0.9237120670569691	0.3506936933790116	0.7625770082892949	0.6199767325909916	4.658395030015021	1.2748729764858784	0.9442573611151176	0.35482297575612975	0.796440938947069	0.5034340659340661	4.506358846783983	96449.11633033265	552.3431805072134	608.5615273269284	179.0200142709194	97.1388545836996	85.27348866527258	30.172039236888473	0.6885091217880472	0.4272931125934766	0.17774166498478794	135.0	8.038507255389066e-09	0.2581544083587385	H1299_treated	0.0883541755570513	0.18378695072939596	-1.494016474185347	-0.5890252584610401	0.42931824993705553	1.0878635947528867	0.34291826545045295
H1299_treated_t35	H1299	treated	35	H1299_treated	1.6986033220217902	0.9269811593474047	0.34484329293363375	0.760939124306312	0.6225468833720316	4.7014456211469255	1.2168498220843984	0.9476903342227407	0.3490715983765511	0.7982369567502112	0.4957557483173039	4.531306644277781	1.7024340393905604	0.9268157928764661	0.34444375689352585	0.7625760592691748	0.617864391275762	4.695679130186327	1.2331194535347338	0.9469909389744192	0.348908780450603	0.7957616163809086	0.5015790902725182	4.537925120624413	100266.15940084975	555.0217033492081	579.1685040964783	178.68904214542042	88.51421423508708	86.61731415693279	29.19620053527472	0.7645224126709712	0.4538641588184989	0.1792966967548002	135.0	7.217561518830349e-09	0.23452117790556445	H1299_treated	0.044409812924588246	0.23993171829426152	-1.6466451200926433	-0.6363973580234866	0.4614095901365339	1.1770805131153697	0.26293094337182304
H1299_treated_t36	H1299	treated	36	H1299_treated	1.7997796924113136	0.9214796355628625	0.34912958813916606	0.7587277137229237	0.635573361023798	4.685935603502754	1.2634939568824912	0.9448764776186204	0.35370429416882604	0.7965727930749454	0.5027242268493347	4.515094393925372	1.746663298387438	0.9237966779947476	0.349338881691213	0.7604621025767324	0.6258894362342644	4.677124412537534	1.2892241303699556	0.9437539255190335	0.35339890913580485	0.7941900653956914	0.5094953251355094	4.521654675555883	98689.22593102978	584.2002264251776	615.3270858748735	201.42301678751505	87.93173270925105	93.36490910994014	32.99386397703863	0.7797892301133555	0.4643385920903429	0.19985905641842525	135.0	1.1230884662348794e-08	0.2562988160138764	H1299_treated	0.2610181228223643	0.0961715570400567	-1.5421348321648152	-0.6807817502712084	0.5568701323560392	1.1443163363296147	0.41891438085761273
H1299_treated_t37	H1299	treated	37	H1299_treated	1.8102944336986875	0.9220388402023645	0.32359272076335754	0.7465358824329111	0.6604627838670393	4.8288847674027675	1.3046182063075842	0.9438153770467187	0.32802198680951916	0.7840732002663258	0.5305563914083885	4.657855523916746	1.764281875828465	0.9240185824652762	0.3233271063525707	0.746829820848837	0.6552717371833913	4.826500845480739	1.2967731304360277	0.9441532326950237	0.32798589381455834	0.7825716022136591	0.5326985628107583	4.661382964265055	105423.8068026966	555.3975267690054	632.1959427516817	199.89620806868177	91.84998805616395	95.73874490374229	28.976495433111996	0.6875413337377778	0.43257156584886713	0.1823470770252261	45.0	6.96660268989976e-09	0.26521616676325044	H1299_treated	0.2835291135853444	0.11078411754098258	-2.1647856842983337	-0.9254794225437358	0.7392646263752388	1.4462896663958122	0.5564386766156144
H1299_treated_t38	H1299	treated	38	H1299_treated	1.7580542553120244	0.927057995205796	0.34396612092254036	0.7522221995021406	0.6461551854604867	4.753970496183776	1.2814820767288757	0.946831065365582	0.34810784038895726	0.7901986935164226	0.5169388807414402	4.582044534681176	1.7562914350766754	0.9271311076862209	0.34379226025446263	0.752296488638076	0.6444384919306235	4.751153416844301	1.2531825274055621	0.948005219039269	0.3479037601506278	0.7864761177390062	0.5228318299616291	4.592892694013484	104772.81772503276	583.1797404806847	623.380095453442	196.32858925244958	88.69872687174332	89.57516512513847	29.714781930596363	0.7464590577118239	0.45299120838975954	0.1946113984841665	45.0	8.530706216707125e-09	0.2607127564112132	H1299_treated	0.17168820937491697	0.2419395139205356	-1.668032704252334	-0.8113514857682452	0.6344157840204344	1.2880368208926063	0.4790687556721743
H1299_treated_t39	H1299	treated	39	H1299_treated	1.6202708354194792	0.931636167236633	0.40348437344870075	0.7729403532240962	0.5951016369108972	4.445584258010081	1.1546482856132902	0.9512832087016725	0.40676579854006384	0.8083820478975652	0.47218687404265264	4.285536102154908	1.6047681900676447	0.932293377963941	0.4033176249532587	0.7748670803852443	0.5872911117920184	4.4374211903620715	1.169506303758689	0.9506563208622204	0.40653772253179044	0.8047180842837992	0.4810946152939779	4.297454281398026	94851.44343191163	548.1384122241785	570.5304569845281	177.02910935203772	82.13110936019551	81.53564824959827	28.92308841107321	0.7192787015166001	0.44858066117238765	0.1754150846512089	135.0	6.608774355350737e-09	0.24387637821243136	H1299_treated	-0.12329206714575776	0.3615715968085292	-0.216833146078712	-0.39552519446285633	0.2602855273955543	0.6365855164762017	0.054921736691074856
H1299_treated_t40	H1299	treated	40	H1299_treated	1.7103648498997313	0.9288281360185237	0.37741287456436357	0.760573107807437	0.6281643770015856	4.590184180630393	1.2277601163855816	0.9489105472625806	0.381033059266265	0.7974525779405401	0.5005897108919904	4.425903459924582	1.6903225033831106	0.9296627482278771	0.37723995284131356	0.7619673695493946	0.6214387507035671	4.584339403268336	1.2215157665343557	0.9491703866337597	0.38089412637876147	0.7946722233379151	0.5052714765522562	4.432897798812969	100495.1645122252	563.8862840351026	571.2795595319683	183.20902195732512	88.80756747559165	92.20166990472383	27.720992667126332	0.7243411634391845	0.4496761496139647	0.18601510079517325	45.0	7.179861224319804e-09	0.25680592265662533	H1299_treated	0.0695900468630869	0.28819501305977124	-0.8525196129359908	-0.643743537867808	0.502575667577209	0.9420459960597836	0.29941624246562804
H1299_treated_t41	H1299	treated	41	H1299_treated	1.680717640264567	0.930455383498915	0.4159721079727091	0.7727179685984222	0.5999858346136666	4.39774487829037	1.1670022094059107	0.9517123355287633	0.41930958220520614	0.8090824987304417	0.4716795571380696	4.235798817984346	1.5763077593722754	0.9347769710173492	0.41631481371499096	0.7754442646880327	0.5844376634699222	4.384866276632485	1.196658920578532	0.9504852141858204	0.419045835170685	0.8054767722444309	0.48185753554528155	4.248470013239582	95936.43035842865	517.5002853505378	611.8982996935456	179.46341446836783	83.09349801607964	89.14384699886013	26.652123415184814	0.7220017666077934	0.44443323753618336	0.188055394719833	135.0	1.2488200727815909e-08	0.2604638983134077	H1299_treated	0.006118388930169279	0.33071657060331006	0.08764815259290268	-0.39998859286110877	0.2960778707655521	0.5355270953694712	0.09623470150330275
H1299_treated_t42	H1299	treated	42	H1299_treated	1.7337166204265637	0.929169847241907	0.3987309420233932	0.7655673834800711	0.6179556095023406	4.5015354928900315	1.2154541931882525	0.9503437508362979	0.4021397877477849	0.8013200020589646	0.49018667403716104	4.339284271120714	1.7352380023198575	0.9291092722253397	0.3985858523804109	0.7669350590196377	0.6129684434182151	4.495241227670295	1.281804904088726	0.9476330543319575	0.40161410458143737	0.7982132010700768	0.5016759746259873	4.349885261370399	100286.0502775274	595.1429554248267	602.1633707601329	196.3652712488557	91.1164488388411	89.36897504636217	30.977672800286967	0.7222895263852832	0.46480637041623624	0.19857666734063364	135.0	1.2334847208875805e-08	0.2749266881030599	H1299_treated	0.11958381050042767	0.2971242593013283	-0.3327333496537904	-0.5435053043563255	0.4277638491468727	0.7547798469434472	0.2582637972532883
H1299_treated_t43	H1299	treated	43	H1299_treated	1.8749514275669361	0.9220041527156249	0.3075749884428209	0.7257228243898433	0.711106587963905	4.98307676421059	1.2769368369109297	0.9468800512755999	0.31260256483111976	0.7685418483498285	0.5604305452751044	4.792342438374661	1.7294614767750296	0.9280539998272592	0.30812318926184	0.7297094389744592	0.6887607180309665	4.963292243703895	1.285961016530964	0.9465046498110645	0.31247521619878094	0.7661032465060013	0.5659881569207996	4.799333496209198	116840.5342798942	536.913439097048	658.120210748032	205.07671894234767	82.2895294187149	96.96117747113736	29.219960540138555	0.7506624652663988	0.44698427992107487	0.18021054475405204	45.0	2.284194353729563e-08	0.24006867679216923	H1299_treated	0.4219531557895943	0.10987769981336992	-2.555336903124679	-1.3432105028764978	1.110392196573744	1.7720129478427942	0.4638689425752126
H1299_treated_t44	H1299	treated	44	H1299_treated	1.871517088540803	0.9227869965964312	0.31409704809892514	0.7265300429264617	0.7095083746664459	4.953405448392205	1.283308004052685	0.9470537212447637	0.3188820254151394	0.7684641914855481	0.5616044290056444	4.766924092047569	1.7466519102431524	0.927935813996833	0.3144976665538507	0.7308425339544199	0.6881820950703695	4.9353680950168775	1.276149466878951	0.9473490657010303	0.3189362814564497	0.7678001616710972	0.5615803058812177	4.768273078828397	117054.06959904195	556.7287255793811	680.0288893865823	218.30778218498065	87.04405511942474	91.60819808381677	29.337022376361574	0.7434958278255304	0.45289235167969527	0.18068017347006432	45.0	2.386968425769e-08	0.2430143744027343	H1299_treated	0.41460058552834983	0.1303341709564727	-2.3963132475299456	-1.3270091224417484	1.0986801810898665	1.709333700195073	0.4851748700164507
H1299_treated_t45	H1299	treated	45	H1299_treated	1.8725803721750585	0.9232604045946867	0.30061570940138405	0.7195206285789008	0.7233807534362504	5.033195534906527	1.334176764076978	0.9453213634358928	0.30520794413571034	0.7610044384338299	0.5800843430743644	4.849824625839105	1.8615283623585714	0.9237042828486233	0.3002206126048722	0.7216261066768799	0.7155565984774002	5.0262748182109735	1.3072641957709668	0.9464243226396748	0.30524379934334095	0.7602441257177762	0.5784925160370628	4.8489447767862925	121681.00437702579	615.6675442400511	641.0488595383962	215.33293006497433	94.50696453752897	88.69961844607296	30.542827727528117	0.7717844194801776	0.4597365519060831	0.18808706318538065	45.0	1.654889584494704e-08	0.2437041464403538	H1299_treated	0.41687696755383	0.14270478186966626	-2.7250210292791066	-1.467692448354148	1.2003396499532946	1.8778864742977102	0.655285947938157
H1299_treated_t46	H1299	treated	46	H1299_treated	1.8409535108986579	0.9247247583676476	0.31168458998378806	0.7250323387207721	0.7113675052014372	4.969006797797248	1.2807096996101799	0.9476298126164816	0.31644385662653185	0.7685184396439666	0.5617346938775507	4.776147357261263	1.7684853905784124	0.9276797658980471	0.3116816191855201	0.7280417640049038	0.697020778863355	4.955357315538208	1.245006879156156	0.9490897558010036	0.31643323118714933	0.7656851468588322	0.5645207521210733	4.7836916860377485	120695.26080599632	561.3793850818578	650.9682346861805	230.4122187611859	83.39807469662345	89.10944388818119	29.648523055916055	0.7504535055621139	0.4474473093752337	0.18335256744962053	45.0	2.3344507230580573e-08	0.24432235453718554	H1299_treated	0.3491670769728775	0.18096976858580968	-2.4551348359033693	-1.3570689817169703	1.1123042484449464	1.7422908109947022	0.47648583632913033
H1299_treated_t47	H1299	treated	47	H1299_treated	1.8141196694511996	0.924377421999441	0.3093325638583485	0.7214443452524529	0.717078541855095	4.977473373015114	1.277909818794775	0.9467263367171906	0.31408629343873345	0.7661305558836389	0.5665177693496278	4.783765045630206	1.8150127569657524	0.9243306970547248	0.30906135401011836	0.7265701447222132	0.7044823594204853	4.964461750965521	1.2665767663997753	0.9471987904133569	0.31390456238724895	0.7630701949606454	0.571849978929625	4.7934152275190876	120155.72266034449	588.8479041267681	620.403954783046	228.88668796178268	87.0572640341522	86.92342493167718	28.89667561652557	0.7366948002737669	0.45888949773459964	0.1853893338746468	45.0	1.6036477295911657e-08	0.2516501186186645	H1299_treated	0.2917185539469844	0.1718935318451578	-2.5124829455870406	-1.4290822526474796	1.1541558272191759	1.7601760496560706	0.46712270769510494
H1299_untreated_t0	H1299	untreated	0	H1299_untreated	1.3299591944188487	0.8860459250531804	0.4056836596549217	0.8034001130781793	0.5086086613136767	3.9681279992231344	0.8961710866689035	0.9232157987275416	0.4121230214763035	0.8361374124919793	0.39804374584493424	3.818999163554458	1.3246568579046114	0.8865059437973969	0.40592913665467345	0.8065758876085842	0.5010565814160173	3.960190311307378	0.9802334077131172	0.9160133144312878	0.41142857653014864	0.8334666546744889	0.4101090684096547	3.831302086178331	46004.22973853329	420.75479025416325	410.5292802758633	148.5187853438388	63.59011908965247	63.89673832319227	23.09915629366179	0.779466697817923	0.47351533062796963	0.1801678165918418	135.0	1.0929673940096236e-08	0.2311424171118694	H1299_untreated	-0.744819738663296	-0.8297457226451453	-0.16320920660968335	0.21582121912967003	-0.3735516901096306	-0.3720181891578475	-0.8094562216003135
H1299_untreated_t1	H1299	untreated	1	H1299_untreated	1.4609824379409635	0.8786487549854828	0.39737978492523124	0.7934945592005319	0.5392968526609079	4.049120553470516	0.996189424822606	0.9172561516337738	0.4034114963908245	0.8245630746316894	0.42942455659668427	3.905394106824645	1.4567238627294525	0.8790056673415951	0.3972946377002409	0.7938042230336398	0.5380420324554409	4.047465444019352	1.0757060869449573	0.910651469362213	0.4028718689279959	0.8229814613952149	0.43836245020648945	3.914688468127914	47867.37235276518	470.45744337471	455.2642332296646	160.02624301069991	72.01183991928494	72.40327500729234	26.930137116650428	0.77728427393523	0.47517686505527557	0.18743297072755927	135.0	1.0622921757196982e-08	0.2411382514901849	H1299_untreated	-0.4643123116090756	-1.0230409629101984	-0.365677841480293	0.017010563144295054	-0.14866270138554757	-0.20092525899033734	-0.4749832109128365
H1299_untreated_t2	H1299	untreated	2	H1299_untreated	1.4157699700770872	0.8806903217575086	0.39917771157667437	0.7958496445865646	0.529444015086961	4.0284112794177025	0.968243796739159	0.9184060408290194	0.40506663153371875	0.8271265230309843	0.4211280818116955	3.887711505928839	1.410686205848541	0.8811242018769108	0.3990831630386889	0.7967978465484762	0.5273927349128535	4.030282440762409	1.0447837116507674	0.9119560178975221	0.4045364603487529	0.8255653163768238	0.4301522078059353	3.897499642798542	47325.09263898899	450.9265655296937	462.56318179207386	161.8908750484622	68.45702121967891	69.26022944401507	26.745250535411046	0.7478252748958593	0.4843658681281567	0.18964496735050834	135.0	1.0497702134952793e-08	0.25359528985820645	H1299_untreated	-0.5611076029661162	-0.9696928397625159	-0.3218400228034756	0.0642785984588365	-0.22086619663217985	-0.24467261838976495	-0.5684366568825048
H1299_untreated_t3	H1299	untreated	3	H1299_untreated	1.491920887653122	0.8775351268891575	0.39539151735194206	0.7940995719476662	0.5406775437399995	4.062583310280888	1.0492343007050329	0.9138752111231299	0.4010314488198989	0.8239766120742299	0.4347597966879817	3.9256607524499407	1.4722380736863516	0.8791565545299038	0.3952899598915511	0.7931334401975646	0.5415756573984798	4.068009672095624	1.0790555828824389	0.9114273768978854	0.40085988117645033	0.8225244940624485	0.4401377274963108	3.9324611391580975	47868.37848836367	475.7720688718551	485.74069021710403	161.10545241692654	72.4974558027243	76.61240676446481	25.375892275313245	0.7639342399103266	0.49758738874970887	0.19638400042110019	135.0	5.237186087409996e-09	0.2570692477982823	H1299_untreated	-0.3980762401112793	-1.0521411469637085	-0.414156634143434	0.0291535470322243	-0.13854473069760403	-0.17248582363454157	-0.29759494726588553
H1299_untreated_t4	H1299	untreated	4	H1299_untreated	1.362018805754241	0.8832545837090785	0.4038296813538203	0.7985719089269017	0.5217905649762926	3.9995243414201234	0.9593749999999999	0.9177692281087875	0.40940040368037595	0.8283630353622952	0.4187242798353907	3.861034424788987	1.3583727488159274	0.8835730400305027	0.40347561867571347	0.7981621000181636	0.5219821030665301	4.001992922347488	0.9974022633744855	0.9145098027326887	0.40893729771323334	0.8266170593567784	0.42601594650205743	3.871550111236455	46035.089531864076	421.2094866054348	436.38447939549695	151.41334278656743	68.72694626185967	66.83168041449237	23.07936760443073	0.7637674457407727	0.49846316324452977	0.19460182803389592	135.0	6.298417920195842e-09	0.25479199083322146	H1299_untreated	-0.6761833742572252	-0.9026861837717725	-0.20841370064685735	0.11891614482454754	-0.27695215608686546	-0.30569490508635705	-0.5980949495644254
H1299_untreated_t5	H1299	untreated	5	H1299_untreated	1.0946833978695019	0.9022840345594013	0.409451480355975	0.8297721933648161	0.4345185494625551	3.847927146255679	0.7429877108185935	0.9336789273742854	0.4165126486587672	0.8607690019443116	0.33527869189633913	3.6948810052393073	1.0724081519835214	0.9042756528834398	0.41011196852506066	0.8320193445755355	0.4269667254828239	3.8331124184703	0.76099727478404	0.9320713454690703	0.4158086225284283	0.8582271521427239	0.3422138523241466	3.7088429423261573	45549.42484458202	329.95798987993686	347.5261589071242	118.42356195681937	43.656452140392794	49.39249083461375	19.819877509076754	0.7866175378117867	0.47379846413582466	0.17540485559296454	135.0	8.032287426724875e-09	0.22298619997833496	H1299_untreated	-1.2485212695069454	-0.4054281458245574	-0.07134058640376142	0.7451253495444865	-0.9164983284476449	-0.6259367911076174	-1.3217193310831814
H1299_untreated_t6	H1299	untreated	6	H1299_untreated	1.1438478310286635	0.9017592646471654	0.40754550931136135	0.8294204734440664	0.43939718957408186	3.8737653407265995	0.7478290939829401	0.9357728727899697	0.4148134217418592	0.8612404749215565	0.3344796229411609	3.714464659827148	1.0870967225451111	0.9066366252721226	0.4086786496353899	0.8332204269848483	0.42613638183069935	3.8521583786647473	0.803715515253978	0.9309730805417552	0.41407398478644875	0.8575275686837137	0.3477996362611751	3.733648665662111	46496.73855465747	342.9265491092264	372.2488848916731	123.45342856961486	41.86917213067538	50.93353039335704	18.309154676658117	0.7765163846545516	0.47798110845038405	0.1910193705746648	135.0	1.2922119698761395e-08	0.24599528657678418	H1299_untreated	-1.143265222737443	-0.41914089344847244	-0.11781278981093166	0.7380661109566112	-0.8807467121788356	-0.5713548305391782	-1.3055291800292597
H1299_untreated_t7	H1299	untreated	7	H1299_untreated	1.1675998152682097	0.8981448785545535	0.40748382817127354	0.8301887104524731	0.43675150410901736	3.863091773865721	0.7917937361594435	0.9309297684131974	0.4146118003497451	0.8615476909745108	0.33621638721923475	3.7094042039976762	1.08696339981776	0.9051836601611237	0.40833232320508445	0.8324571422304639	0.4245342715399414	3.846998379676372	0.8101676684593484	0.9293269624030485	0.41383601365505057	0.8577781824343336	0.3454982600442898	3.725859660822935	45852.1580691201	337.2482538427114	397.3314272404316	122.51929098691058	48.899971120294715	54.2430557940322	18.563783422378847	0.7618489244940635	0.49292182708837656	0.21655982620295813	135.0	8.723649593934619e-09	0.28425560401857025	H1299_untreated	-1.0924146422803735	-0.5135883134466905	-0.1193167258212124	0.7534851077618506	-0.9001348058591769	-0.5939022343905088	-1.158506278989103
H1299_untreated_t8	H1299	untreated	8	H1299_untreated	1.1734474277515885	0.9017888955946297	0.3933546315610112	0.8232830725164344	0.4519881123180978	3.9512665416008317	0.7998462647129474	0.9330585418082952	0.4009994344454935	0.8559372335142308	0.34799263351749515	3.791101549875414	1.140945315703157	0.9045129147234042	0.3942977617487018	0.8263342083958787	0.4427788027880282	3.9345940096046	0.82255424773801	0.9311580447211001	0.4001477937131903	0.8522091024166704	0.3586003683241255	3.810075987861972	47992.96665276627	365.4713334547251	384.27341551424615	118.41967410703364	48.20141663711599	51.20515933794009	18.51834373661786	0.7646577877263626	0.48505308645516754	0.1908139240403886	135.0	6.4932415066674e-09	0.24954159508105672	H1299_untreated	-1.0798954992029404	-0.41836660800458214	-0.4638208570395912	0.6148846392752338	-0.7884780003813162	-0.4076372188119017	-1.1315776825071424
H1299_untreated_t9	H1299	untreated	9	H1299_untreated	1.1568655209188616	0.899315520809071	0.4002413425222929	0.8277217202791826	0.44188994906738854	3.8983515418249954	0.8084319154291466	0.929641875907791	0.407384164106903	0.8587091073635932	0.34335514724389576	3.7467689295000253	1.1383764360130515	0.9009288317326848	0.4006835844115928	0.8285866572163337	0.4380268527754267	3.890944007985071	0.8218852252705765	0.9284710294515709	0.4066241368637373	0.8552871910518747	0.352315630505915	3.7627057946677893	45990.710430267085	364.4935662040486	399.9067387194921	118.43225827862771	50.810451789194786	53.694809426905564	17.54214459699489	0.76226249646431	0.49187977724801824	0.1983993295867408	135.0	4.752516342483159e-09	0.26027691314606094	H1299_untreated	-1.1153956737999455	-0.4829982940500151	-0.29590611693715446	0.7039710734413531	-0.8624792895328062	-0.519417646600468	-1.10286626321376
H1299_untreated_t10	H1299	untreated	10	H1299_untreated	1.1163025316056616	0.9023864387154771	0.3982295550119526	0.8281874317133916	0.4373845329297897	3.895137059599479	0.7919735647260635	0.9307487035862332	0.4055709885151895	0.8593265487705101	0.34024694783573833	3.742735283106164	1.1287999192714242	0.9012987632742475	0.3989717950198119	0.8298094866235635	0.4332854007416938	3.8834649780113115	0.8287445767329238	0.9275333939277571	0.40479504000541544	0.8555165103226164	0.35162950257289943	3.7608180943211815	45642.20051876125	394.758566144222	389.8312736820834	115.5517040380391	49.67392930202121	53.64917773843746	17.28359043560014	0.7415951810337761	0.4883540669075013	0.19983945098322897	135.0	3.9730133304903335e-09	0.26947242389662623	H1299_untreated	-1.2022369048671118	-0.4027522257400316	-0.34495838279226787	0.7133181929339766	-0.8954958484919638	-0.5262080878706016	-1.1579049112479936
H1299_untreated_t11	H1299	untreated	11	H1299_untreated	1.1359425457900594	0.9049064234651397	0.4002784111171271	0.8313927840588385	0.43351869630811896	3.8916846893966093	0.7669752797780479	0.9357950039178847	0.4078374035522419	0.8624687690636933	0.33357648305745136	3.7371700289768564	1.0685546473129943	0.9105508599346516	0.40120313773386257	0.8340703998104148	0.4218277498238594	3.8754702920247235	0.7964961501293671	0.9333237543023872	0.40703555352219495	0.859446878079687	0.34244209607531384	3.752762268477499	46520.309281756665	329.0675256364453	373.7373577427951	109.59199206447384	47.16036867755893	55.072081254464464	17.8473739211273	0.7872721218870818	0.47992489376449465	0.20324093092668397	135.0	9.75252893367309e-09	0.2581584248652396	H1299_untreated	-1.160189633725912	-0.336902576050698	-0.2950022945606175	0.7776516174283492	-0.9238254453255841	-0.5335010562122083	-1.2415020973533768
H1299_untreated_t12	H1299	untreated	12	H1299_untreated	1.180090404141799	0.9074298926345417	0.3946215684459574	0.8288346127025232	0.442663941158219	3.952491792905715	0.7817656364078851	0.9386769913454307	0.40195209885477606	0.860916035030502	0.33761255779995136	3.7938349530678	1.0972156304382215	0.9139344014240933	0.3957820754043679	0.8332270131649607	0.42564467647524096	3.9281303950037523	0.8228279386712098	0.9354559954359141	0.40118875827189543	0.8573980962720149	0.34841202238987556	3.809936304266619	49478.55167147566	344.77510673371336	404.01199076244666	115.32081944613148	47.1382614343307	55.07066530355062	19.27607581604208	0.8063236341033934	0.4955018469977431	0.20615085782555645	135.0	1.1167011904759232e-08	0.25566763654991925	H1299_untreated	-1.0656735629639298	-0.27096187508844144	-0.4329298585705131	0.7263075197883657	-0.8568073261180249	-0.40504893353195154	-1.1920414164178377
H1299_untreated_t13	H1299	untreated	13	H1299_untreated	1.1590711746463946	0.9051699653722317	0.40378064448188783	0.8339337065313157	0.429976552454428	3.8797879734870495	0.7594582818967397	0.9378656008304226	0.4109481506367375	0.8652061215158857	0.326404521579164	3.7237563145457764	1.0873000263252652	0.9110452318584142	0.405052033426812	0.8380899598725969	0.41330666513354747	3.8554390338174134	0.8304710381720034	0.9320557557741301	0.4102047829110469	0.8615524710364943	0.34032265872727707	3.742956887644877	46755.12859035499	364.334708243407	387.1969768592637	116.7467402302514	50.15609270886242	55.09266617206359	18.794900568218726	0.7982244134885613	0.5060760152778724	0.20912396580245057	135.0	1.4943661979911664e-08	0.2619864317209929	H1299_untreated	-1.1106735936907135	-0.33001596998580424	-0.2096093386883362	0.8286495191914304	-0.9497829590857965	-0.5586323044269517	-1.2666398166866935
H1299_untreated_t14	H1299	untreated	14	H1299_untreated	1.1203548209102039	0.9107346966487865	0.40522161099369125	0.8349130858961933	0.4257790945949192	3.8759552694708317	0.7520287899235254	0.9400821590150301	0.41225194267153553	0.8653921160732865	0.32590793222372105	3.7224592245794024	1.0797759076758815	0.9139701547914	0.4061946603246076	0.8379821347631894	0.4129392923337146	3.856042070815427	0.797906732643574	0.936426837153088	0.4115118337418611	0.8623067129061717	0.33592442645074233	3.7383066665003017	47483.35932998485	352.19754261430455	372.22154470396737	114.9175414574207	46.47232026384066	50.76576153464578	18.185807070763758	0.7625631220637742	0.4932452857936445	0.19231364446423754	135.0	1.0170860710237261e-08	0.2521937383278733	H1299_untreated	-1.193561365963172	-0.18460413555884364	-0.17447507522263742	0.8483062750270864	-0.9805427403500663	-0.5667287099137647	-1.2914849060376152
H1299_untreated_t15	H1299	untreated	15	H1299_untreated	1.112025462962964	0.9132239393031488	0.41426699954805923	0.8398043564989589	0.41495370370370366	3.836719806080008	0.7504478043839967	0.9414407473179502	0.4208018085361023	0.8695289295749434	0.3170946972437246	3.6855493451374555	1.0564205262365878	0.9175670409921908	0.4148814608671718	0.8422519565994537	0.4022132959820343	3.8193431078342064	0.771340519424148	0.9398104383582829	0.4200383878196541	0.8665953270603621	0.32554438255082124	3.7019921494153167	47778.250667304914	339.88800386074274	374.7257744174219	115.20240647994856	44.855965331076646	51.20466513166741	18.466512764251263	0.7338316779244186	0.4910764396896156	0.21356126319336122	135.0	8.970092012061807e-09	0.29102213711651337	H1299_untreated	-1.211393673452946	-0.11955780668584101	0.04607346772791242	0.9464771324217639	-1.0598732939992637	-0.64961176577483	-1.2967719064319518
H1299_untreated_t16	H1299	untreated	16	H1299_untreated	1.1334154606069748	0.9134392824991223	0.4034936986513463	0.835828412189045	0.42441484317531286	3.888784231223025	0.7687580509826629	0.9412904135150224	0.41045341381102995	0.8665511987422921	0.3247397095146366	3.7369484447446792	1.0826067043893204	0.9173244883619486	0.4043688231298396	0.8394611389953912	0.41051309704965483	3.870365233559282	0.7957325360152218	0.9392303884396659	0.40971037697430807	0.86391913433108	0.3327168299514282	3.750753600852469	48741.46894179866	366.9511331282551	392.4596911352158	110.42458680831508	50.03414169495455	52.23328521606914	17.012215504258922	0.7578190050340833	0.4787816968745078	0.19573466009826268	135.0	7.47402245534695e-09	0.25828681888158694	H1299_untreated	-1.1655998658618174	-0.11393067976781722	-0.21660577498858827	0.8666774456824862	-0.990540238040602	-0.5396281365637072	-1.2355403021148057
H1299_untreated_t17	H1299	untreated	17	H1299_untreated	1.200857062239883	0.9168833083447844	0.3860180066453859	0.8303023671830171	0.44151637706035823	4.014290053995811	0.8115402704291581	0.9438311549701676	0.3931535288017513	0.8613338538590025	0.3387301587301579	3.859020979350451	1.1636436328145676	0.9194634193256643	0.38678365287557354	0.8331756601197655	0.4308955039598313	3.9987010772888105	0.846402116402117	0.9414182745558988	0.3925240562093882	0.8591487114397408	0.34639035861258155	3.871301340996649	54678.42565900417	368.9481627507335	424.81453170239996	121.08436901408614	47.12950534934785	55.979573871234294	20.317683624261885	0.7616489675455357	0.4755495925044384	0.18720360421505058	135.0	8.714519871264344e-09	0.24578724870897758	H1299_untreated	-1.0212142618886586	-0.023934938528423485	-0.6427055921275602	0.7557662693642918	-0.8652168972961992	-0.274503037462706	-1.0924715608588618
H1299_untreated_t18	H1299	untreated	18	H1299_untreated	1.1801696298662123	0.9169794200498925	0.3934197488703103	0.8351002787525216	0.430976968664608	3.9527036168799556	0.7850363355111963	0.9447780837032012	0.4006045917403951	0.8655108880535352	0.32851324612021926	3.7972441307090743	1.1354186387731915	0.9201348469996449	0.39399910768880636	0.8376539346898546	0.4195913006436954	3.93644335861942	0.8382692643279042	0.9410335126478557	0.3995730567439945	0.8622753379101649	0.33982354280846716	3.816126891767341	52984.78962361777	380.1497933143128	412.5643757267993	111.7959539599893	48.21002079449475	53.79370069293497	18.057894365494647	0.7787229371080676	0.47860883591838727	0.1904688979636042	135.0	1.2064154222400879e-08	0.24459135449502215	H1299_untreated	-1.0655039487526319	-0.02142344630083624	-0.4622331388779607	0.8520633526243709	-0.9424517160267017	-0.4046014654310956	-1.1811038164103649
H1299_untreated_t19	H1299	untreated	19	H1299_untreated	1.1620592761869226	0.9207064923465492	0.3897978105239072	0.8340511543239911	0.4303411528775303	3.9874563930087166	0.7988572594633203	0.9454914934565911	0.3968318868055289	0.8650915199389135	0.32990219656886344	3.8320059613851827	1.1480192188830183	0.9216697993475295	0.3906482826061577	0.8373523069474058	0.4205705022799098	3.9692623547262587	0.8251985948955637	0.9436941425058892	0.39603064816406214	0.8624077328391913	0.33799466526739225	3.847646408071284	54762.27980116719	373.5423708362032	389.79998069358044	115.63715734178916	51.948883869491944	51.77134758552147	20.72839614240769	0.7601526334639345	0.4807230884157625	0.19241928561310395	135.0	6.4499717843332835e-09	0.2531324330697505	H1299_untreated	-1.104276372462033	0.07596857368441155	-0.5505447929494904	0.831006769779762	-0.9471110968208591	-0.33118787384137927	-1.1348850316346608
H1299_untreated_t20	H1299	untreated	20	H1299_untreated	1.1863323668201697	0.9211613193291318	0.3951318444227713	0.8360743672026997	0.42869975552902384	3.972545661863748	0.7834284804512475	0.9479387317218867	0.4016775782730693	0.866798582724371	0.3253747128528213	3.818130427662117	1.1449799539367056	0.9239157265292229	0.3958104493961433	0.8390971102620562	0.4165486650174864	3.9554201415340806	0.8479939500079601	0.9436481547056438	0.40104264753415947	0.8642045670703606	0.33614983965246625	3.8333492293632094	55457.5757392945	389.6352496562355	392.4780425230181	118.97191375848928	46.64497793746295	53.158279600429736	19.890628870407948	0.7656340675411565	0.48384004511710343	0.19899589648679616	135.0	1.1279367695141344e-08	0.2599099294600017	H1299_untreated	-1.0523101562613417	0.08785364460649936	-0.4204880908661706	0.8716139164958867	-0.959139573364926	-0.36268608631583155	-1.186480671620894
H1299_untreated_t21	H1299	untreated	21	H1299_untreated	1.148409992734589	0.924452380260169	0.40214074856809967	0.8412193796183269	0.41412843011233474	3.925334478911583	0.76851618961383	0.9494453903987043	0.4086316621270855	0.8709004623472767	0.3154417559568725	3.774322823773497	1.089093358525583	0.9283599427082161	0.4029382314093436	0.8437482350722099	0.402155502512704	3.9093085948563857	0.7989335479651902	0.9474444726596409	0.40808029079887165	0.8684444138010021	0.32336189502042945	3.787489525071192	54973.523143319566	340.3618590546697	395.1584605538373	111.84590482423559	46.60711337120528	51.3352084146138	20.62127945845129	0.7517351693832891	0.48580901888087974	0.17679353566313386	135.0	1.0054886453444096e-08	0.23518060995891985	H1299_untreated	-1.133498098923885	0.17385226402039097	-0.24959398414636758	0.9748775306297687	-1.0659210581468368	-0.46241747154031265	-1.2363491147955188
H1299_untreated_t22	H1299	untreated	22	H1299_untreated	1.1675134090228447	0.9258678329256665	0.4030340421172914	0.8403346131819212	0.41825260693185295	3.9484928731287248	0.7807658165460367	0.95042698950161	0.40935536281361823	0.8704154052704796	0.3180028428120961	3.793318133122152	1.1484945205777897	0.9270824154592386	0.40373891087841757	0.8423123535873799	0.41125078977755475	3.934020619042907	0.8327969023150943	0.9471233900017214	0.40856011974366346	0.8662638346165135	0.3313673272664891	3.8140064659619637	56558.56955835775	349.01913635352054	400.10910367003703	114.24179143225365	49.2641744867548	51.89578815217199	18.945330358441176	0.7547758434806827	0.49838947397296884	0.1902672682383238	135.0	9.964268820603357e-09	0.2520844696895673	H1299_untreated	-1.0925996292560978	0.21083941729079367	-0.22781331773085806	0.9571197153891076	-1.035698294486168	-0.4134964619314179	-1.1953849308723936
H1299_untreated_t23	H1299	untreated	23	H1299_untreated	1.1496774193548391	0.926723370378174	0.3934998457505329	0.8365845730604378	0.42535038932146824	3.991474884892466	0.7979608353566469	0.9491425654563963	0.3999526178562986	0.8663181501852121	0.32797399036041425	3.8414168422724777	1.1777556492617856	0.9249396385640422	0.3945522182081807	0.8388324570085334	0.4214555124111307	3.978089946567625	0.8320581601350555	0.946969398069985	0.3995388559787257	0.8639504672234934	0.3364065424589575	3.8527726777674323	57370.96001946507	388.01500125702967	374.7046290898429	113.49911542914052	51.171717566708594	52.312931587370095	18.437058044814556	0.7669346497039836	0.47560172702846615	0.18197969396886185	135.0	6.0628311928294445e-09	0.23728187797891406	H1299_untreated	-1.130784667545838	0.23319544208469833	-0.4602801823939138	0.8818540668718677	-0.9836843753299904	-0.3226990002944964	-1.1378827786013335
H1299_untreated_t24	H1299	untreated	24	H1299_untreated	1.1256623936322268	0.926107027689229	0.3988881025977648	0.8401879006795747	0.41568636073792375	3.9458175846138275	0.7599837269648579	0.9501135214488291	0.40504351327417926	0.8693228156976993	0.31904494876192935	3.7981787106721367	1.1021140893470782	0.9276584400799829	0.3994303028384502	0.8420739971807436	0.4086103092783502	3.934349880903617	0.8089127853278789	0.9469017442305133	0.40433887432444987	0.8660381128034864	0.33030962747943843	3.8136088182498473	55513.349726725915	351.14000861190164	397.68896385352514	109.20733429384725	47.544396328843206	48.86706697881963	18.242111828751447	0.7791142037406988	0.47747831551088893	0.19400102600472588	135.0	8.283517329641177e-09	0.24900203984638483	H1299_untreated	-1.1821983930422146	0.2170898088418622	-0.3289013931293591	0.9541751037911058	-1.0545042418565993	-0.4191478820565223	-1.2648826669766642
H1299_untreated_t25	H1299	untreated	25	H1299_untreated	1.1488436749652462	0.9281345607028881	0.3878244233603774	0.8358103674118907	0.4264992908996448	4.020650427905158	0.8054981350829096	0.9496140838463832	0.3942119887625754	0.866194582652639	0.3279052262616275	3.8677770983075472	1.1685659632200303	0.9269058626425686	0.38847077703702193	0.8387191244956631	0.4190512037617027	4.006221131791169	0.8379544331101433	0.9475838615034232	0.39360396641405293	0.8627712444921444	0.3382858490989979	3.884294196862766	58728.329730320824	389.3084455754705	381.3024971743951	107.99528889773683	51.686453757839146	52.72552788821096	17.3623605262114	0.7887664190666114	0.4819634297480548	0.20041287996332874	135.0	4.48843741115629e-09	0.25408394059230843	H1299_untreated	-1.13256962941412	0.27007121624953967	-0.5986607650802448	0.8663152757294007	-0.975265002837941	-0.26106704918917484	-1.1126771675260643
H1299_untreated_t26	H1299	untreated	26	H1299_untreated	1.1349559992852685	0.9304089765817332	0.39098672268286483	0.8375825888671683	0.4220774144554635	4.007705670973801	0.7897298429319375	0.9515791973734209	0.39719633986581954	0.8674925265601843	0.3244956369982546	3.856110653769617	1.1629448825934454	0.9286997594748804	0.3914948963667658	0.8393696023109936	0.4182063942447333	3.9957947744379476	0.8263092495636992	0.9493363997324724	0.39658795437967853	0.8643050134649435	0.3345703315881323	3.872443950264447	59720.135796402305	395.73853074620604	373.27130644603864	112.0239224310445	52.14431018471388	48.43839011048844	19.366928175883018	0.7618106771583446	0.4868824092630451	0.2053858539728291	135.0	5.946147561033306e-09	0.2696022255016768	H1299_untreated	-1.1623017293685567	0.32950391277274405	-0.5215562268112595	0.9018848677408239	-1.0076693668013617	-0.2884122343641908	-1.165408179123462
H1299_untreated_t27	H1299	untreated	27	H1299_untreated	1.1652898013026636	0.9264023722912695	0.4016228099961283	0.8403561241951084	0.420177535933163	3.9436059563951797	0.8120341256404054	0.9487153039772547	0.4073633263376912	0.8698896014815353	0.32254447107456174	3.7963763376454107	1.2002078110568681	0.9242028754526118	0.4017970640440427	0.8431937807623383	0.4144456172758059	3.9323598300757343	0.8413993271619876	0.9468607200550669	0.40674585639609473	0.8668852894736776	0.33140570373139244	3.811084481902033	56831.107408394986	414.95036488106336	388.58175136284865	117.57552408678387	52.73975320062398	51.5654070713137	20.20056353175197	0.7735744968281464	0.4791457754764357	0.19890304194476827	135.0	6.224055374218176e-09	0.2571220260754739	H1299_untreated	-1.097360147035988	0.22480745022227389	-0.2622225845320314	0.9575514548653138	-1.0215920432714207	-0.42381984179264615	-1.090820051321723
H1299_untreated_t28	H1299	untreated	28	H1299_untreated	1.146855038051091	0.9279957863189839	0.4052528714454927	0.8440241660273974	0.4101188319099103	3.916903046796233	0.7938926755382446	0.9501584972194785	0.4108555731959172	0.8728548469339019	0.31470301850048693	3.7712056608192754	1.194545434871995	0.9250086646847524	0.40539955873688804	0.8462912944425275	0.40697158562184904	3.907106048823735	0.8401168451801367	0.9472564902470983	0.41032970104041055	0.8695049335954614	0.3254949691658552	3.7875153325384483	56969.53529866433	404.129181905205	394.58442235892767	122.29416098422632	55.73079240038559	47.74001635382022	19.77133630188047	0.7455671439728474	0.480544550779783	0.1996346101647756	135.0	7.685328560271487e-09	0.2677620812271819	H1299_untreated	-1.1368270986168314	0.2664449067779575	-0.1737128694804132	1.0311713464803367	-1.09530416758885	-0.4802284720641086	-1.1514871804294042
H1299_untreated_t29	H1299	untreated	29	H1299_untreated	1.1486612875101059	0.9295370977648395	0.4055529628660047	0.8416367183248384	0.4161501513878548	3.9387606651319143	0.7908101252444117	0.9514907407509557	0.41120255445591186	0.8711385954434125	0.31860170163293333	3.790800436438347	1.1369060831879925	0.9302635162196864	0.4059914737091663	0.844304030042648	0.4080545425717453	3.925287642511578	0.7967182793425986	0.9511283273603287	0.4105742217465585	0.86832114848871	0.3252708344342862	3.8049942830423005	58211.42024102089	379.53764660556425	382.8537109266878	123.300082031711	48.890229214858586	51.2306049565878	19.24427861241615	0.7696735122157027	0.4888815937913763	0.18965799308600614	135.0	5.013961911480106e-09	0.24641356377202972	H1299_untreated	-1.1329601023897011	0.3067208722516917	-0.1663959117678655	0.9832537792509458	-1.0511054944666822	-0.4340552898217955	-1.1617955888313656
H1299_untreated_t30	H1299	untreated	30	H1299_untreated	1.1445578767159246	0.9315737747832972	0.40258490031057703	0.8415326597922731	0.4164802386278896	3.9631229237491494	0.7931670168067212	0.9525833188917612	0.4082749513325706	0.870251979109258	0.32059348739495763	3.81591625810891	1.1745063741943618	0.9297893912351869	0.4030882686368961	0.8435456442547877	0.4129700541557017	3.9523792769759334	0.8388340336134461	0.9498532780211686	0.4076228707938563	0.8674256954556017	0.331055672268908	3.8324443734616205	59755.20402954137	402.72024081008044	401.76372001566045	108.04435292055462	55.28236758184547	52.18797895402312	17.47731313677878	0.7639909145243017	0.4991816254425166	0.19048321208894103	135.0	6.8061966620782495e-09	0.24932654101985657	H1299_untreated	-1.1417450871991182	0.3599412213882125	-0.2387644858817489	0.9811652594795401	-1.0486865514679826	-0.3825911737551485	-1.1539138680263457
H1299_untreated_t31	H1299	untreated	31	H1299_untreated	1.2046581595601202	0.9277912981314351	0.40614629080935166	0.84141164885836	0.42124701732544906	3.9462951324021276	0.8209937069721356	0.9507912127812109	0.41175786062918	0.8707785010892455	0.32182119085046684	3.7987335404292955	1.1705123881177828	0.9298455653909684	0.4064778556131337	0.8447201928963616	0.4101647425087554	3.9326716217147664	0.8482410131100426	0.9491580615418784	0.410974669772779	0.8677461338774488	0.3310869350930979	3.814966621628132	59183.518335966975	413.4681907754985	392.8261024281073	117.41866195225947	51.828419008951585	54.52584948487841	19.171693857810567	0.7670451264039652	0.47977301613408474	0.20082762397714748	135.0	5.2447910820691045e-09	0.26181982919135505	H1299_untreated	-1.0130764994533816	0.26110143177577794	-0.15192913539773	0.9787364944200754	-1.0137546772289237	-0.41813908499913205	-1.0608581643533765
H1299_untreated_t32	H1299	untreated	32	H1299_untreated	1.1570117392671213	0.93196576036101	0.41336767780105577	0.8460327565165239	0.40816253504783434	3.907716572342891	0.7884815950920251	0.9536383362732097	0.4188183902898258	0.8754125989671424	0.30957055214723955	3.7586587814009604	1.1670599544416782	0.9313820986816103	0.4136140634627137	0.8482531001494549	0.40195629776017616	3.8970468754252274	0.8415593047034761	0.9505174379038489	0.4175694184011573	0.8702900407206199	0.3251022494887523	3.7844081029603616	59684.46078538315	387.0632049280671	441.33375037201694	114.17563785335041	52.99702898021078	50.83929764578755	19.26891907356321	0.7652418832304887	0.48242029526320557	0.20890652489997505	135.0	9.186628888851323e-09	0.2729941074553717	H1299_untreated	-1.1150826352004124	0.3701841853502424	0.0241458192080953	1.0714850127004902	-1.109640288540991	-0.49963446372268244	-1.1695824657673577
H1299_untreated_t33	H1299	untreated	33	H1299_untreated	1.1503171205057927	0.9332941353709925	0.41780897283357643	0.848176092784047	0.4022678617874802	3.8832399049271964	0.780261587987662	0.9547560463651149	0.4228847996242138	0.8764711406711017	0.3069569197751814	3.739250770519693	1.1566865468518597	0.932932979466364	0.41806198626269625	0.8501058196816784	0.3978955689869117	3.8731703797093804	0.8340699719101824	0.9516359337453999	0.42211971684483407	0.8731779136122529	0.3187631475603379	3.757590398724921	59847.32099816171	382.75071999118666	388.6470846029344	114.05043361145817	49.83593190095075	53.29590719371399	20.127986752792623	0.7578131077106803	0.48781321722458315	0.20335631209359806	135.0	9.162359599197223e-09	0.2683462584962781	H1299_untreated	-1.1294151324991246	0.40489591488555937	0.1324353793909954	1.1145031108913541	-1.1528375918092248	-0.5513402629507912	-1.1970711300945305
H1299_untreated_t34	H1299	untreated	34	H1299_untreated	1.094899780340472	0.9375761018748344	0.4222464471200971	0.8514622635397447	0.39127343688711075	3.859751743143974	0.7519309137451639	0.9571328231690693	0.427105906668806	0.8791897377271206	0.2992756927995923	3.7196104595914306	1.1377884591804193	0.9351398420148498	0.42230619380543294	0.8533091446261407	0.3900924540795055	3.8539133634655736	0.816314320882312	0.9534623597684106	0.4262720197330302	0.8756404620046221	0.3125898028138627	3.737474697540876	60406.05792136996	408.07231501311077	368.5694841961694	101.2109562332263	50.2418270586478	47.481445978565375	18.506962988468484	0.8019700600200906	0.48668162600799286	0.18387090740495318	135.0	1.0321263381867501e-08	0.22927402975660577	H1299_untreated	-1.2480580166629471	0.516787859587685	0.24063178050635373	1.1804586113802762	-1.233406859299472	-0.6009578909054	-1.29181221541563
H1299_untreated_t35	H1299	untreated	35	H1299_untreated	1.0930766566041459	0.9378340140086673	0.4160017878146955	0.8510115567895221	0.3925619834710735	3.887799946569232	0.7310802918262906	0.9584242749056316	0.4210230724843179	0.8790019072236803	0.2980676902364902	3.7428708205588457	1.0955669414123412	0.9377003836151793	0.41617583949408327	0.8528729999870219	0.38782703398430707	3.87812044204053	0.7695334541026928	0.9562374862290839	0.4202911012064895	0.875365168771763	0.3094368386145178	3.761442845938573	61662.45376757269	361.09181271043076	359.6010883335854	119.54881008774099	45.69255191992071	47.53223941421794	20.19178305386817	0.7671830954873083	0.48366888846996675	0.19064121865397585	135.0	1.0410046477975034e-08	0.2484950721351363	H1299_untreated	-1.2519611390001073	0.5235273542079585	0.08837181922875288	1.171412645271203	-1.2239641412548519	-0.5417073912199064	-1.3615391316656744
H1299_untreated_t36	H1299	untreated	36	H1299_untreated	1.0845705248591488	0.9385995814245298	0.4182168918932216	0.8519594489035675	0.3886329939705448	3.86715126528559	0.7345389297921716	0.9584186278142656	0.4232311479772948	0.8803827331311753	0.2950127652843583	3.723880261050667	1.1024560987185579	0.9375956458190002	0.4185444706244529	0.8539933642641863	0.38429935927859527	3.858427783263263	0.7902563684310696	0.9552645301084618	0.4225515914109838	0.8759210793539158	0.30898661189828375	3.744166969004456	61187.864329703596	376.44907107951457	379.43797597707726	103.2729836521371	47.084416491642685	47.17757005351921	19.771479771445723	0.7709552150261784	0.4797164480844137	0.17939302584196667	135.0	8.901951674605676e-09	0.23268929549412964	H1299_untreated	-1.2701719011964394	0.543532374537889	0.1423814368440004	1.190437432307289	-1.2527565345726537	-0.5853267512677782	-1.3499730421396867
H1299_untreated_t37	H1299	untreated	37	H1299_untreated	1.1323426643239365	0.9349704749351277	0.4102155753411007	0.8502144499013173	0.3948516492292955	3.8982842749326063	0.7596076082072786	0.9563785436786253	0.4156085301177573	0.8792904271074883	0.2985073136638211	3.750963077033492	1.0939420719681636	0.9371822340348047	0.4107789492715921	0.8542763906006011	0.38223413869374767	3.880677861243311	0.8010433827567272	0.9539990403533269	0.4149567060913469	0.8760200730586771	0.3088213269432378	3.7674851429873106	61315.02259689105	354.60969115510756	399.9012806490343	110.85942896244599	46.78124272214505	48.65702921107213	20.8047851471439	0.7740802569889597	0.4928086043945557	0.1869540888457365	135.0	8.77249573213292e-09	0.24151770718575882	H1299_untreated	-1.167896613500015	0.4487002962705877	-0.05271009478558581	1.155414211938559	-1.207185028694699	-0.519559744720833	-1.2661404520543393
H1299_untreated_t38	H1299	untreated	38	H1299_untreated	1.1517852691613568	0.940617279085847	0.3916333655970993	0.8418908776651168	0.4153231033073097	4.049407542520319	0.7593034416563821	0.9608544156014439	0.3971348984568464	0.8722129732003533	0.31336649090659763	3.894055967616744	1.1336371977978141	0.9415587355091626	0.39184384747684425	0.8448738042022728	0.4065965850155591	4.036283990960495	0.8295276915597771	0.9572340325627176	0.3961731962450799	0.8680412987794838	0.32837964174862555	3.917640618450981	70046.7786476586	371.23810236728076	400.5397615940261	104.27127303505016	49.1905846929855	48.69437171934295	18.66556966949031	0.781145383198744	0.4808179592120001	0.18324706385462244	135.0	1.2125328143639063e-08	0.234587655250853	H1299_untreated	-1.1262719756756874	0.5962567746337678	-0.505789501956212	0.9883549160263039	-1.0571662624133982	-0.20031900823169596	-1.267157620544706
H1299_untreated_t39	H1299	untreated	39	H1299_untreated	1.100014339327833	0.940965445185393	0.4068001236060237	0.847546366077856	0.39965684505120164	3.949424536650163	0.7324530821155708	0.9606933196229696	0.41223193575401873	0.8770356180123136	0.3016541799569772	3.79891353872491	1.1144578313252984	0.9401963089524361	0.407380503385097	0.8500791757993064	0.3946030427127221	3.937561701536143	0.7981603738595063	0.9571671749755082	0.41133199004622145	0.8722474530057298	0.31731572830897825	3.8220186756304946	65419.35665553114	369.83692238451835	381.0023753235225	113.03860030585277	46.25724121365261	45.7020500820562	19.509749434794397	0.7722738016605298	0.4737291943267551	0.18828354805841813	135.0	1.2710765434934403e-08	0.2438041374102994	H1299_untreated	-1.2371082665003397	0.6053546930604077	-0.13598710374562767	1.1018641024022018	-1.1719716263542852	-0.41152836692201517	-1.356948360517363
H1299_untreated_t40	H1299	untreated	40	H1299_untreated	1.1574166110328128	0.9401550980623664	0.40214076931862613	0.8444664829047566	0.4126350666369959	3.9975436218625067	0.7776079688210976	0.9597953188271651	0.4074455671183819	0.8735273919488067	0.3133272004273251	3.846414099137627	1.1550702413929546	0.9402824482976988	0.40255329796028744	0.8466442874415597	0.4066135734072022	3.9857873531483015	0.8307120106039922	0.9570496794375543	0.40659579386590977	0.8690709756806119	0.32803628306328775	3.870383074584619	68633.3247325032	389.3995229851421	419.1443122194958	109.35642233270471	50.015094188468034	48.816747092097806	18.3135392591713	0.7869278205145052	0.5045209551295674	0.19235568941020817	135.0	9.47287319294063e-09	0.24443879653974254	H1299_untreated	-1.1142158459634184	0.5841795354785188	-0.24959347819813224	1.0400489225984797	-1.0768647138991898	-0.30987908122577906	-1.2059451426830503
H1299_untreated_t41	H1299	untreated	41	H1299_untreated	1.20580952641134	0.9386808930190881	0.3990491066349288	0.8422687099286025	0.41947204637289587	4.025065866877442	0.7955191256830602	0.9595472031522214	0.40446153939746854	0.8717544452265098	0.3178738201689019	3.873170885811903	1.1818486693545378	0.9399047926703581	0.3995577114293525	0.8446866637155909	0.41229266499233624	4.013671893478474	0.8686686537506227	0.9558274899449638	0.403750777543599	0.8669711948927054	0.33441629408842594	3.8965724217832203	69690.0269112164	390.38353921840985	444.5729522066973	106.72443506210078	52.609039017476185	52.695228763933365	18.883380245615857	0.7555268225144933	0.5105910008793402	0.2282929799130992	135.0	9.797535526419797e-09	0.3021639644153333	H1299_untreated	-1.010611540226688	0.5456571254984096	-0.3249757236468102	0.9959382456496506	-1.0267620069218912	-0.25173964374105817	-1.1460481410821042
H1299_untreated_t42	H1299	untreated	42	H1299_untreated	1.1133976482722048	0.9426162986817186	0.40812724227123204	0.8456751854697887	0.4055927725965822	3.9650999679027863	0.78169610275872	0.9597135403582061	0.4131462929937297	0.8743517430854308	0.3118328224590082	3.820373734473697	1.202765829067483	0.9380153254178095	0.40820731036899205	0.8463390716963739	0.41148763065184846	3.96442512309835	0.8443049676446254	0.9564868522635047	0.41242536663796586	0.8696901989555861	0.3277818323359117	3.843389425483431	67984.97438118566	437.30946253775556	374.26552043753145	107.71742735271476	53.12390318160909	47.96014741275781	18.661280579178786	0.7787940768886571	0.4802571090895312	0.19738357928327682	135.0	1.4614171497891734e-08	0.25344771505176256	H1299_untreated	-1.2084559643855333	0.6484930987336966	-0.10362872730055621	1.064308338357906	-1.1284720037236895	-0.3784147617323457	-1.19227394506618
H1299_untreated_t43	H1299	untreated	43	H1299_untreated	1.1810910307898241	0.9428100193435762	0.40347147406021416	0.8425004107302472	0.4165710460891179	4.0241842660738385	0.8406612716210242	0.9592953587977013	0.4084653148477751	0.8712802146112528	0.3218092927071259	3.8773242985449725	1.2593485204950183	0.9390246419529513	0.4035437222351898	0.843458770742096	0.4197127063369105	4.019734470274914	0.8600260587876686	0.9583577198934413	0.40774332501354765	0.8677858924169154	0.33123348912822603	3.8948029400277524	72865.09310148036	448.9586285988681	400.25717405827754	117.077915256782	55.43521464770565	51.32169974476839	19.106014464396456	0.7960584910139223	0.4893001532243186	0.18652487374314505	135.0	7.7326825734604e-09	0.23431051342166126	H1299_untreated	-1.063531323167889	0.6535552078288484	-0.2171476645008417	1.0005886255210141	-1.0480210968671178	-0.253601983633018	-0.9950875298633766
H1299_untreated_t44	H1299	untreated	44	H1299_untreated	1.2245175254586378	0.9389344338985223	0.4091893375737715	0.8429302438061695	0.42146439604866703	3.988580058188947	0.8116615768256089	0.9595247278713503	0.41420870561318507	0.8722554828211068	0.318693186288183	3.839140715250249	1.2242143913022752	0.9389543290673402	0.4093986997411876	0.8448404491766736	0.41508273329836487	3.9775860952138378	0.8764491743014278	0.956293953231688	0.4134680322856938	0.8684549131154914	0.33209126907498354	3.8575932202613954	69958.65012889777	432.4147170564909	430.04670223484385	126.51797518585491	49.31884466889473	52.66123674773778	21.84085240800651	0.7722355483198751	0.49155212242883084	0.18845104803061505	135.0	9.260978358020897e-09	0.24403311715009904	H1299_untreated	-0.9705596186208504	0.5522823949945452	-0.07773226414236604	1.0092156439435958	-1.0121616839931384	-0.32881418443252836	-1.0920658980935576
H1299_untreated_t45	H1299	untreated	45	H1299_untreated	1.1933203197078723	0.9405264578717005	0.39970374421747884	0.8393772632812616	0.42576406491274055	4.047591558494971	0.8186657083052066	0.9592009813552275	0.40505137860986634	0.8689410371173906	0.3261229584229777	3.898319250125647	1.2039344262295073	0.9400041040446453	0.4000427386609937	0.8409503586934208	0.4216296296296294	4.039529081930885	0.8614423016216051	0.9570691673430243	0.4043047262595198	0.8648859074235432	0.3381672308372224	3.915809999703784	70977.6546163683	417.5616776751159	437.23796896933067	114.17842870785225	52.894988531338235	54.14580619791392	19.183592592925933	0.7800348460788772	0.49486584484915574	0.19412504767296374	135.0	6.650514896627087e-09	0.24886714824190534	H1299_untreated	-1.0373496604575974	0.593883528074753	-0.30901406936028897	0.9379051046658087	-0.9806528807616584	-0.20415518837098603	-1.0686432639398902
H1299_untreated_t46	H1299	untreated	46	H1299_untreated	1.2230531543827727	0.9395530912731975	0.40579249991171645	0.8409759180540756	0.42400762056414903	4.017057564156053	0.832289422732841	0.9588674814405741	0.4107729806717344	0.8703776380099892	0.3230885534787935	3.8688616572243153	1.2352698590267448	0.9389544311200152	0.4058523746473364	0.8428945788133355	0.4185730131492874	4.008606916025423	0.8747425770965294	0.956769407006278	0.41014774896923584	0.8671882886358052	0.33346841370615454	3.8838487007397067	70764.11851783315	428.128272098245	442.87285964284155	118.69335845006682	52.234049244554704	53.64081232974224	21.570135302231073	0.7666717638515266	0.48742945580524283	0.2060688828944532	135.0	8.713645634659662e-09	0.2687837124185004	H1299_untreated	-0.9736946880306853	0.5684485132242458	-0.16055541679112942	0.969991104903968	-0.9935244439253348	-0.26865680348497717	-1.023083970859508
H1299_untreated_t47	H1299	untreated	47	H1299_untreated	1.2211952941176472	0.9391085452349828	0.4095397071859307	0.8425510185105349	0.4223858823529411	3.987361665871177	0.8319966866222364	0.9585169911309949	0.4145082428895776	0.8714985050679886	0.3224095410218757	3.840963015139857	1.2401067580480385	0.938172120776212	0.40970376071373704	0.845217968316914	0.41602218006712305	3.976918448589886	0.8802665763018179	0.956110274501133	0.4137944592805399	0.8676499225818827	0.3343358183666553	3.858850414607493	69850.76139171356	448.1939431103692	439.40130809764065	120.46942941718251	55.817379483171344	52.5697255126543	19.734274239287036	0.7814981964017377	0.486422938695015	0.20429170383200848	135.0	7.382959366877705e-09	0.2614103330917863	H1299_untreated	-0.9776721777400488	0.5568320933664901	-0.06918940199870059	1.0016043552945584	-1.00540885451725	-0.33138798042745576	-1.024062914621805
[truncated: 30 more columns]
